# Supplementary material for: The relationship between public health expenditure and urban economic resilience
Source: Front Public Health. 2025 Feb 14;13:1550528. doi: 10.3389/fpubh.2025.1550528 (PMC11868100; doi:10.3389/fpubh.2025.1550528)
Supplement: Supplementary file 1 [file Table_1.xlsx]

## Sheet: 2008-2021
code	city	year	regin	source	adm	res2	res1	pub	adv	tra	bui	lnpop	town	rd
110000	北京市	2008	东部	非资源型城市	省会城市	0.932577	0.09	0.819029	7.4754	1.79911	7.1785	7.4793	2.56211	1.06968
110000	北京市	2009	东部	非资源型城市	省会城市	0.997172	0.199	0.89586	7.51584	1.20696	7.20773	7.52833	2.8353	1.03931
110000	北京市	2010	东部	非资源型城市	省会城市	0.989446	0.323696	0.952192	7.51134	1.44718	7.16284	7.58172	3.0335	1.26768
110000	北京市	2011	东部	非资源型城市	省会城市	0.949357	0.430915	1.11408	7.5278	1.54818	7.11583	7.61283	3.24984	1.12648
110000	北京市	2012	东部	非资源型城市	省会城市	0.952242	0.541096	1.23224	7.53401	1.44087	7.13975	7.63916	3.48831	1.11829
110000	北京市	2013	东部	非资源型城市	省会城市	0.95614	0.65976	1.29944	7.54042	1.36545	7.17507	7.66153	3.73358	1.20342
110000	北京市	2014	东部	非资源型城市	省会城市	0.959609	0.782583	1.48452	7.55946	1.19666	7.23387	7.68294	4.00119	1.32537
110000	北京市	2015	东部	非资源型城市	省会城市	0.959954	0.905581	1.69342	7.58887	0.864441	7.24495	7.69074	4.2788	1.25049
110000	北京市	2016	东部	非资源型城市	省会城市	0.963408	1.03707	1.81298	7.59993	0.730497	7.25817	7.69394	4.57226	1.11332
110000	北京市	2017	东部	非资源型城市	省会城市	0.963035	1.17559	1.95018	7.60673	0.780863	7.27624	7.69348	4.8885	1.29116
110000	北京市	2018	东部	非资源型城市	省会城市	0.964065	1.32135	2.23581	7.61383	0.900074	7.29237	7.69257	5.19649	1.40459
110000	北京市	2019	东部	非资源型城市	省会城市	0.967775	1.46295	2.44023	7.65161	0.810367	7.29237	7.69166	5.51794	1.22534
110000	北京市	2020	东部	非资源型城市	省会城市	0.95192	1.49251	2.76674	7.65692	0.643047	7.29237	7.6912	5.5545	1.13831
110000	北京市	2021	东部	非资源型城市	省会城市	0.959583	1.70437	2.89022	7.62645	0.755857	7.29237	7.6912	5.92398	1.11608
120000	天津市	2008	东部	非资源型城市	省会城市	1.70972	0.165	0.356463	6.76605	0.880261	6.4628	7.06987	1.68175	0.450917
120000	天津市	2009	东部	非资源型城市	省会城市	1.79002	0.357225	0.441531	6.91729	0.58071	6.49564	7.11314	1.85583	0.451954
120000	天津市	2010	东部	非资源型城市	省会城市	1.8138	0.593382	0.539415	6.93529	0.603244	6.53191	7.16935	2.01695	0.468895
120000	天津市	2011	东部	非资源型城市	省会城市	1.883	0.854697	0.675093	6.94517	0.590577	6.56611	7.20117	2.13178	0.532154
120000	天津市	2012	东部	非资源型城市	省会城市	1.95456	1.11064	0.768578	6.96453	0.566059	6.58222	7.22839	2.28368	0.592939
120000	天津市	2013	东部	非资源型城市	省会城市	1.99192	1.37448	0.914468	6.98659	0.553925	6.61641	7.25134	2.41489	0.645843
120000	天津市	2014	东部	非资源型城市	省会城市	1.97655	1.61192	1.12897	7.01368	0.523048	6.68098	7.26473	2.57772	0.693058
120000	天津市	2015	东部	非资源型城市	省会城市	1.9662	1.85483	1.35525	7.07136	0.430639	6.78607	7.2717	2.7445	0.730552
120000	天津市	2016	东部	非资源型城市	省会城市	1.96443	2.11462	1.40839	7.15861	0.381409	6.91563	7.27448	2.92546	0.699867
120000	天津市	2017	东部	非资源型城市	省会城市	1.82414	2.22675	1.29149	7.20239	0.41095	6.9917	7.25134	3.10959	0.625152
120000	天津市	2018	东部	非资源型城市	省会城市	1.70469	2.33646	1.39378	7.21135	0.431096	6.98271	7.23201	3.25448	0.561997
120000	天津市	2019	东部	非资源型城市	省会城市	1.65156	2.49661	1.42859	7.29353	0.520847	7.04843	7.23346	3.4013	0.7796
120000	天津市	2020	东部	非资源型城市	省会城市	1.62578	2.54906	1.26525	7.30611	0.521205	7.06496	7.2349	3.44593	0.839046
120000	天津市	2021	东部	非资源型城市	省会城市	1.56703	2.78329	1.32986	7.24782	0.54587	7.12071	7.22475	3.67491	0.662435
130100	石家庄市	2008	东部	非资源型城市	省会城市	1.13982	0.11	0.152823	6.48005	0.171027	5.25227	6.87366	1.41193	0.144174
130100	石家庄市	2009	东部	非资源型城市	省会城市	1.16859	0.23321	0.211784	6.5264	0.125364	5.3033	6.88491	1.55145	0.129052
130100	石家庄市	2010	东部	非资源型城市	省会城市	1.17651	0.384895	0.271149	6.51374	0.218432	5.31321	6.92512	1.65813	0.132375
130100	石家庄市	2011	东部	非资源型城市	省会城市	1.2141	0.551082	0.385222	6.52845	0.224169	5.34711	6.93535	1.76095	0.154812
130100	石家庄市	2012	东部	非资源型城市	省会城市	1.2537	0.712395	0.402754	6.53393	0.181651	5.37528	6.94563	1.92139	0.166788
130100	石家庄市	2013	东部	非资源型城市	省会城市	1.26569	0.87336	0.460009	6.56007	0.178271	5.3799	6.95653	1.94435	0.164619
130100	石家庄市	2014	东部	非资源型城市	省会城市	1.25238	1.02135	0.530887	6.63022	0.169899	5.57595	6.96755	2.06549	0.141014
130100	石家庄市	2015	东部	非资源型城市	省会城市	1.24337	1.17295	0.624019	6.68482	0.138979	5.62762	6.97556	2.21634	0.166309
130100	石家庄市	2016	东部	非资源型城市	省会城市	1.23801	1.33266	0.67244	6.72971	0.130096	5.64897	6.98329	2.35836	0.206318
130100	石家庄市	2017	东部	非资源型城市	省会城市	1.22929	1.50061	0.71701	6.84773	0.139375	5.65599	6.99209	2.51439	0.162878
130100	石家庄市	2018	东部	非资源型城市	省会城市	1.21344	1.66315	0.823167	6.96568	0.150511	5.73334	6.99866	2.65446	0.195179
130100	石家庄市	2019	东部	非资源型城市	省会城市	1.22001	1.84424	0.836899	7.05595	0.202892	5.73334	7.0059	2.80176	0.212346
130100	石家庄市	2020	东部	非资源型城市	省会城市	1.247	1.95517	0.898665	7.06978	0.225973	5.743	7.02465	2.8585	0.257476
130100	石家庄市	2021	东部	非资源型城市	省会城市	1.21024	2.14958	1.13202	7.0333	0.228224	5.81413	7.0215	3.02848	0.236732
130200	唐山市	2008	东部	资源型城市	非省会城市	1.35742	0.131	0.238278	6.38405	0.17941	5.36129	6.61103	1.55871	0.109621
130200	唐山市	2009	东部	资源型城市	非省会城市	1.29684	0.258803	0.290845	6.41592	0.109218	5.41165	6.61578	1.72114	0.101167
130200	唐山市	2010	东部	资源型城市	非省会城市	1.29515	0.423706	0.350303	6.40975	0.142216	5.45532	6.63095	1.80676	0.106794
130200	唐山市	2011	东部	资源型城市	非省会城市	1.30046	0.59028	0.536487	6.4022	0.128916	5.45532	6.63692	1.91127	0.113838
130200	唐山市	2012	东部	资源型城市	非省会城市	1.32986	0.755669	0.528265	6.4119	0.112883	5.50939	6.64229	2.0916	0.180658
130200	唐山市	2013	东部	资源型城市	非省会城市	1.30631	0.901389	0.537753	6.4209	0.12819	5.51745	6.64743	2.24584	0.147809
130200	唐山市	2014	东部	资源型城市	非省会城市	1.2242	0.99836	0.624469	6.44025	0.165399	5.51745	6.65521	2.39862	0.131051
130200	唐山市	2015	东部	资源型城市	非省会城市	1.17693	1.11027	0.74245	6.4694	0.141986	5.51745	6.65945	2.57057	0.105198
130200	唐山市	2016	东部	资源型城市	非省会城市	1.15492	1.24322	0.792748	6.46478	0.112105	5.51745	6.66487	2.72591	0.135081
130200	唐山市	2017	东部	资源型城市	非省会城市	1.14707	1.40024	0.83728	6.52779	0.102491	5.51745	6.67165	2.89699	0.108895
130200	唐山市	2018	东部	资源型城市	非省会城市	1.13545	1.55626	0.94254	6.59152	0.0862692	5.51745	6.67658	3.06125	0.128048
130200	唐山市	2019	东部	资源型城市	非省会城市	1.14449	1.73008	0.980789	6.6063	0.110377	5.51745	6.6801	3.21563	0.142541
130200	唐山市	2020	东部	资源型城市	非省会城市	1.18006	1.85021	1.09456	6.56388	0.141598	5.51745	6.64898	3.27097	0.171108
130200	唐山市	2021	东部	资源型城市	非省会城市	1.1484	2.03974	1.24828	6.56979	0.172623	5.51745	6.646	3.4558	0.16364
130300	秦皇岛市	2008	东部	非资源型城市	非省会城市	1.24344	0.12	0.222493	6.66827	0.429437	4.46591	5.68948	1.31968	0.0626613
130300	秦皇岛市	2009	东部	非资源型城市	非省会城市	1.13447	0.2264	0.297851	6.63152	0.281546	4.48864	5.69642	1.47022	0.0744026
130300	秦皇岛市	2010	东部	非资源型城市	非省会城市	1.15314	0.377247	0.375907	6.56498	0.255285	4.48864	5.70048	1.58894	0.0838154
130300	秦皇岛市	2011	东部	非资源型城市	非省会城市	1.19523	0.542517	0.482337	6.60155	0.262497	4.52179	5.70585	1.69411	0.100834
130300	秦皇岛市	2012	东部	非资源型城市	非省会城市	1.20177	0.682886	0.649656	6.58333	0.244441	4.55388	5.71096	1.85714	0.105067
130300	秦皇岛市	2013	东部	非资源型城市	非省会城市	1.16038	0.800688	1.34572	6.53763	0.231724	4.57471	5.71874	1.97147	0.118819
130300	秦皇岛市	2014	东部	非资源型城市	非省会城市	1.09221	0.890722	1.01093	6.56465	0.220778	4.63473	5.72505	2.10244	0.157997
130300	秦皇岛市	2015	东部	非资源型城市	非省会城市	1.05444	0.994712	0.683001	6.62786	0.229323	4.8752	5.72789	2.24981	0.0735339
130300	秦皇岛市	2016	东部	非资源型城市	非省会城市	1.0371	1.11639	0.758418	6.6327	0.214747	4.8752	5.73483	2.39369	0.216044
130300	秦皇岛市	2017	东部	非资源型城市	非省会城市	1.0307	1.25819	0.795615	6.70737	0.22541	4.90527	5.74005	2.54347	0.202688
130300	秦皇岛市	2018	东部	非资源型城市	非省会城市	1.02507	1.40497	0.881246	6.78127	0.215846	4.92725	5.74754	2.68535	0.187324
130300	秦皇岛市	2019	东部	非资源型城市	非省会城市	1.0376	1.56851	0.889299	6.7682	0.222531	4.95583	5.7514	2.83443	0.192581
130300	秦皇岛市	2020	东部	非资源型城市	非省会城市	1.0692	1.67639	1.0465	6.72048	0.212963	4.97673	5.74939	2.8882	0.130949
130300	秦皇岛市	2021	东部	非资源型城市	非省会城市	1.04554	1.85705	1.02415	6.69008	0.217521	4.99043	5.74758	3.05746	0.152462
130400	邯郸市	2008	东部	资源型城市	非省会城市	1.15018	0.111	0.136461	6.35425	0.104274	4.64439	6.7817	1.35747	0.0896871
130400	邯郸市	2009	东部	资源型城市	非省会城市	1.17973	0.235432	0.214673	6.34113	0.0907715	4.68213	6.78881	1.48975	0.0999613
130400	邯郸市	2010	东部	资源型城市	非省会城市	1.21435	0.397274	0.264258	6.29606	0.0882786	4.70953	6.82307	1.59295	0.0910797
130400	邯郸市	2011	东部	资源型城市	非省会城市	1.2508	0.567741	0.342454	6.30997	0.089093	4.76217	6.82863	1.65966	0.0957287
130400	邯郸市	2012	东部	资源型城市	非省会城市	1.28883	0.732354	0.363112	6.32401	0.0776464	4.76217	6.83372	1.81829	0.1606
130400	邯郸市	2013	东部	资源型城市	非省会城市	1.24462	0.858816	0.269809	6.35382	0.0730277	4.79579	6.83788	1.67775	0.176397
130400	邯郸市	2014	东部	资源型城市	非省会城市	1.20124	0.979639	0.354815	6.36705	0.0712803	4.82028	6.8431	1.8053	0.21961
130400	邯郸市	2015	东部	资源型城市	非省会城市	1.18116	1.11425	0.438567	6.44017	0.0587122	4.84419	6.84938	1.92424	0.131314
130400	邯郸市	2016	东部	资源型城市	非省会城市	1.17358	1.26331	0.521132	6.45502	0.0502108	5.14749	6.8557	2.05166	0.132577
130400	邯郸市	2017	东部	资源型城市	非省会城市	1.17025	1.42853	0.605293	6.56953	0.0439411	5.17048	6.85763	2.18847	0.149497
130400	邯郸市	2018	东部	资源型城市	非省会城市	1.15744	1.58639	0.689232	6.68532	0.0420602	5.24175	6.85941	2.31241	0.153678
130400	邯郸市	2019	东部	资源型城市	非省会城市	1.16577	1.76226	0.77259	6.65581	0.0538153	5.23644	6.86168	2.45202	0.190849
130400	邯郸市	2020	东部	资源型城市	非省会城市	1.19972	1.88104	0.950159	6.65682	0.058206	5.24175	6.84694	2.52167	0.192227
130400	邯郸市	2021	东部	资源型城市	非省会城市	1.17016	2.07839	0.95656	6.63162	0.0678983	5.2575	6.84235	2.69206	0.176073
130500	邢台市	2008	东部	资源型城市	非省会城市	1.04656	0.101	0.115239	6.14902	0.120315	4.2485	6.54152	1.25556	0.0638825
130500	邢台市	2009	东部	资源型城市	非省会城市	1.0578	0.2111	0.182005	6.16569	0.0883388	4.2485	6.54948	1.38389	0.0910166
130500	邢台市	2010	东部	资源型城市	非省会城市	1.09692	0.358854	0.261878	6.15038	0.101646	4.2485	6.56723	1.48049	0.06945
130500	邢台市	2011	东部	资源型城市	非省会城市	1.13787	0.516481	0.316819	6.16697	0.098537	4.27667	6.57305	1.58368	0.0754204
130500	邢台市	2012	东部	资源型城市	非省会城市	1.16246	0.660547	0.350416	6.16944	0.0721046	4.27667	6.57767	1.73226	0.0770857
130500	邢台市	2013	东部	资源型城市	非省会城市	1.13536	0.783427	0.661641	6.18762	0.0706713	4.36945	6.5816	1.63535	0.0800025
130500	邢台市	2014	东部	资源型城市	非省会城市	1.09186	0.890433	0.509902	6.2391	0.0774312	4.49981	6.58704	1.76648	0.116622
130500	邢台市	2015	东部	资源型城市	非省会城市	1.06413	1.00386	0.572083	6.33696	0.0626111	4.49981	6.59228	1.91404	0.0782838
130500	邢台市	2016	东部	资源型城市	非省会城市	1.04704	1.1271	0.634845	6.40178	0.0603801	4.54329	6.59577	2.0616	0.124024
130500	邢台市	2017	东部	资源型城市	非省会城市	1.03309	1.2611	0.696447	6.50131	0.0686876	4.63473	6.60009	2.2127	0.118639
130500	邢台市	2018	东部	资源型城市	非省会城市	1.02734	1.40808	0.835322	6.60498	0.0683479	4.66344	6.60318	2.36857	0.134855
130500	邢台市	2019	东部	资源型城市	非省会城市	1.0398	1.57182	0.78889	6.58363	0.0730189	4.68213	6.606	2.53679	0.143358
130500	邢台市	2020	东部	资源型城市	非省会城市	1.0632	1.66698	1.00113	6.58515	0.077195	5.05625	6.56667	2.62603	0.156159
130500	邢台市	2021	东部	资源型城市	非省会城市	1.03088	1.831	1.07479	6.5642	0.0849293	5.05625	6.56356	2.77743	0.142011
130600	保定市	2008	东部	非资源型城市	非省会城市	1.21235	0.117	0.121664	6.271	0.201383	4.85981	6.99609	1.17143	0.0571894
130600	保定市	2009	东部	非资源型城市	非省会城市	1.20197	0.23987	0.175644	6.24733	0.157942	4.8752	7.00457	1.28715	0.0520115
130600	保定市	2010	东部	非资源型城市	非省会城市	1.2638	0.413452	0.261061	6.25263	0.19348	4.8828	7.02181	1.38458	0.105877
130600	保定市	2011	东部	非资源型城市	非省会城市	1.28456	0.583066	0.313157	6.24203	0.193772	4.89035	7.02752	1.47083	0.0634924
130600	保定市	2012	东部	非资源型城市	非省会城市	1.31863	0.749288	0.374139	6.24147	0.141288	4.94876	7.03451	1.61146	0.0700062
130600	保定市	2013	东部	非资源型城市	非省会城市	1.30898	0.903225	0.332332	6.24199	0.110459	4.96981	7.04021	1.6275	0.084588
130600	保定市	2014	东部	非资源型城市	非省会城市	1.27414	1.03909	0.396428	6.29422	0.107062	4.98361	7.04666	1.75808	0.074822
130600	保定市	2015	东部	非资源型城市	非省会城市	1.25494	1.18386	0.460164	6.43735	0.0923775	5.22575	7.05206	1.90048	0.0742383
130600	保定市	2016	东部	非资源型城市	非省会城市	1.24179	1.33673	0.522412	6.40458	0.073928	5.23111	7.05915	2.034	0.107712
130600	保定市	2017	东部	非资源型城市	非省会城市	1.22713	1.49797	0.585005	6.50801	0.0935536	5.24702	7.06395	2.14443	0.129685
130600	保定市	2018	东部	非资源型城市	非省会城市	1.21139	1.66033	0.812027	6.61591	0.0800034	5.273	6.84154	2.28083	0.11996
130600	保定市	2019	东部	非资源型城市	非省会城市	1.21802	1.84124	0.889553	6.77314	0.090712	5.2933	6.84578	2.38919	0.15052
130600	保定市	2020	东部	非资源型城市	非省会城市	1.27038	1.99182	0.89974	6.77475	0.0774004	5.32788	7.05186	2.44599	0.127532
130600	保定市	2021	东部	非资源型城市	非省会城市	1.25326	2.22599	0.882902	6.73075	0.0934404	5.33272	7.04965	2.64908	0.278112
130700	张家口市	2008	东部	资源型城市	非省会城市	1.23307	0.119	0.181615	6.31177	0.0788162	4.38203	6.04316	1.1276	0.0902313
130700	张家口市	2009	东部	资源型城市	非省会城市	1.16263	0.232019	0.318513	6.42875	0.0440694	4.40672	6.04862	1.23171	0.385711
130700	张家口市	2010	东部	资源型城市	非省会城市	1.24398	0.406966	0.379398	6.36863	0.0199572	4.43082	6.07512	1.31742	0.123849
130700	张家口市	2011	东部	资源型城市	非省会城市	1.25306	0.568767	0.461623	6.327	0.018043	4.45435	6.08078	1.39807	0.0901476
130700	张家口市	2012	东部	资源型城市	非省会城市	1.27702	0.725643	0.469753	6.32533	0.0196316	4.45435	6.08536	1.5351	0.10567
130700	张家口市	2013	东部	资源型城市	非省会城市	1.25169	0.863695	0.399021	6.25634	0.0182429	4.45435	6.08979	1.60138	0.103227
130700	张家口市	2014	东部	资源型城市	非省会城市	1.1779	0.960607	0.52953	6.27385	0.0237452	4.45435	6.09151	1.74433	0.112686
130700	张家口市	2015	东部	资源型城市	非省会城市	1.13883	1.07432	0.660606	6.32685	0.0305947	4.45435	6.09169	2.00288	0.0865465
130700	张家口市	2016	东部	资源型城市	非省会城市	1.11267	1.19774	0.790943	6.37583	0.0254629	4.60517	6.09246	2.16837	0.153684
130700	张家口市	2017	东部	资源型城市	非省会城市	1.09101	1.33181	0.920349	6.51044	0.0265896	4.60517	6.09427	2.32737	0.145906
130700	张家口市	2018	东部	资源型城市	非省会城市	1.08228	1.48337	1.19305	6.64534	0.0221348	4.61512	6.09447	2.47442	0.18583
130700	张家口市	2019	东部	资源型城市	非省会城市	1.093	1.65224	1.17152	6.72479	0.0303085	4.61512	6.09206	2.64203	0.150277
130700	张家口市	2020	东部	资源型城市	非省会城市	1.1147	1.74772	1.51214	6.72064	0.0244438	4.62497	6.02102	2.71052	0.229063
130700	张家口市	2021	东部	资源型城市	非省会城市	1.08069	1.91947	1.23924	6.73255	0.0297767	4.62497	6.01599	2.87136	0.199311
130800	承德市	2008	东部	资源型城市	非省会城市	1.34706	0.13	0.196671	6.12134	0.0418218	4.43082	5.83091	1.15178	0.121157
130800	承德市	2009	东部	资源型城市	非省会城市	1.27428	0.2543	0.319872	6.24751	0.0207955	4.45435	5.84122	1.43284	0.125231
130800	承德市	2010	东部	资源型城市	非省会城市	1.2144	0.39729	0.33458	6.21928	0.0242867	4.60517	5.85105	1.54674	0.116417
130800	承德市	2011	东部	资源型城市	非省会城市	1.24776	0.566362	0.485225	6.19201	0.0110122	4.67283	5.85481	1.66935	0.124072
130800	承德市	2012	东部	资源型城市	非省会城市	1.28614	0.73083	0.526196	6.18928	0.0081403	4.72739	5.85973	1.83828	0.132877
130800	承德市	2013	东部	资源型城市	非省会城市	1.29241	0.891798	0.814771	6.17686	0.0124543	4.7362	5.86224	1.81343	0.168384
130800	承德市	2014	东部	资源型城市	非省会城市	1.27447	1.03936	0.850817	6.18184	0.0295296	4.74493	5.86567	1.96651	0.124092
130800	承德市	2015	东部	资源型城市	非省会城市	1.22066	1.15152	0.888643	6.21157	0.0183087	4.76217	5.8665	2.11102	0.114563
130800	承德市	2016	东部	资源型城市	非省会城市	1.19166	1.28277	0.927006	6.27302	0.0219613	4.76217	5.86698	2.25675	0.167409
130800	承德市	2017	东部	资源型城市	非省会城市	1.17613	1.43571	0.956522	6.33422	0.0204513	4.82028	5.87633	2.40703	0.146098
130800	承德市	2018	东部	资源型城市	非省会城市	1.16301	1.59403	1.02825	6.40705	0.02211	4.35671	5.88023	2.55924	0.171568
130800	承德市	2019	东部	资源型城市	非省会城市	1.17118	1.77043	1.18123	6.36963	0.0154759	4.35671	5.88129	2.71285	0.12692
130800	承德市	2020	东部	资源型城市	非省会城市	1.19985	1.88124	1.48567	6.32486	0.0105398	4.38203	5.81413	2.77992	0.176626
130800	承德市	2021	东部	资源型城市	非省会城市	1.15731	2.05557	1.48559	6.25612	0.0120593	4.39445	5.85049	2.98063	0.156482
130900	沧州市	2008	东部	非资源型城市	非省会城市	1.34706	0.13	0.159779	6.42987	0.077174	3.78419	6.54799	1.23477	0.0530486
130900	沧州市	2009	东部	非资源型城市	非省会城市	1.29126	0.25769	0.213835	6.46104	0.00511976	3.78419	6.55519	1.34859	0.0561284
130900	沧州市	2010	东部	非资源型城市	非省会城市	1.34512	0.440055	0.317514	6.44198	0.0515597	3.82864	6.5713	1.45051	0.053633
130900	沧州市	2011	东部	非资源型城市	非省会城市	1.35972	0.617182	0.398044	6.40666	0.0536651	4.09434	6.57893	1.57057	0.0438071
130900	沧州市	2012	东部	非资源型城市	非省会城市	1.38782	0.788603	0.406278	6.41078	0.0523868	4.11087	6.58532	1.73323	0.0525064
130900	沧州市	2013	东部	非资源型城市	非省会城市	1.37615	0.949577	0.358711	6.46704	0.0528264	4.15888	6.59435	1.78524	0.0686595
130900	沧州市	2014	东部	非资源型城市	非省会城市	1.35563	1.10554	0.499254	6.48601	0.060852	4.21951	6.60327	1.86571	0.111554
130900	沧州市	2015	东部	非资源型城市	非省会城市	1.34378	1.26767	0.637243	6.56125	0.0516746	4.26268	6.61244	1.92396	0.0555798
130900	沧州市	2016	东部	非资源型城市	非省会城市	1.33458	1.43661	0.773166	6.61003	0.0536679	4.29046	6.62081	2.05772	0.122939
130900	沧州市	2017	东部	非资源型城市	非省会城市	1.32058	1.61205	0.908417	6.71207	0.0678541	4.41884	6.62737	2.19156	0.126428
130900	沧州市	2018	东部	非资源型城市	非省会城市	1.30003	1.78183	0.820986	6.81616	0.086307	4.43082	6.63147	2.30694	0.156813
130900	沧州市	2019	东部	非资源型城市	非省会城市	1.30386	1.971	0.857734	6.84967	0.103428	4.46591	6.62596	2.42118	0.137742
130900	沧州市	2020	东部	非资源型城市	非省会城市	1.33479	2.09281	1.02041	6.85569	0.0860307	4.46591	6.59304	2.47689	0.159832
130900	沧州市	2021	东部	非资源型城市	非省会城市	1.2993	2.30776	1.06161	6.82163	0.0897844	4.49981	6.59359	2.61137	0.144175
131000	廊坊市	2008	东部	非资源型城市	非省会城市	1.22271	0.118	0.149905	6.29255	0.235137	4.02535	6.01679	1.5307	0.141437
131000	廊坊市	2009	东部	非资源型城市	非省会城市	1.19633	0.238744	0.223683	6.35909	0.200618	4.07754	6.02148	1.70435	0.179681
131000	廊坊市	2010	东部	非资源型城市	非省会城市	1.20308	0.393587	0.274748	6.37684	0.240498	4.07754	6.07856	1.82123	0.174221
131000	廊坊市	2011	东部	非资源型城市	非省会城市	1.2202	0.55385	0.368838	6.40628	0.212031	4.11087	6.08684	1.94105	0.173239
131000	廊坊市	2012	东部	非资源型城市	非省会城市	1.23994	0.704573	0.454576	6.40026	0.176957	4.15888	6.09567	2.13555	0.187747
131000	廊坊市	2013	东部	非资源型城市	非省会城市	1.24588	0.859689	0.462134	6.46863	0.188046	4.17439	6.1022	2.25168	0.162799
131000	廊坊市	2014	东部	非资源型城市	非省会城市	1.24115	1.01218	0.550887	6.60191	0.149338	4.18965	6.11408	2.40651	0.135315
131000	廊坊市	2015	东部	非资源型城市	非省会城市	1.26066	1.18926	0.639025	6.73691	0.122359	4.18965	6.12319	2.60394	0.168182
131000	廊坊市	2016	东部	非资源型城市	非省会城市	1.26647	1.3633	0.72416	6.80161	0.122898	4.21951	6.13448	2.78312	0.282507
131000	廊坊市	2017	东部	非资源型城市	非省会城市	1.25427	1.5311	0.794786	6.90948	0.128601	4.23411	6.1614	2.94945	0.232002
131000	廊坊市	2018	东部	非资源型城市	非省会城市	1.23713	1.69562	0.875574	7.0165	0.148799	4.2485	6.1717	3.10488	0.18018
131000	廊坊市	2019	东部	非资源型城市	非省会城市	1.24295	1.87892	0.938726	7.07976	0.110263	4.26268	6.19858	3.29606	0.232406
131000	廊坊市	2020	东部	非资源型城市	非省会城市	1.26264	1.97968	1.06248	7.11928	0.118879	4.29046	6.3081	3.40259	0.281075
131000	廊坊市	2021	东部	非资源型城市	非省会城市	1.22447	2.17485	1.02867	7.09333	0.143553	4.38203	6.31684	3.59051	0.265075
131100	衡水市	2008	东部	非资源型城市	非省会城市	0.942939	0.091	0.122669	6.17099	0.134282	3.78419	6.05908	1.12717	0.0772151
131100	衡水市	2009	东部	非资源型城市	非省会城市	0.980816	0.195736	0.206509	6.07333	0.123182	3.78419	6.06492	1.24105	0.0844955
131100	衡水市	2010	东部	非资源型城市	非省会城市	1.09539	0.358356	0.255637	6.03657	0.179233	3.78419	6.07443	1.33692	0.0862216
131100	衡水市	2011	东部	非资源型城市	非省会城市	1.15161	0.522717	0.361374	6.05188	0.201604	3.82864	6.07854	1.4428	0.0721794
131100	衡水市	2012	东部	非资源型城市	非省会城市	1.19859	0.68108	0.358144	6.06709	0.202294	3.82864	6.08434	1.57796	0.0725599
131100	衡水市	2013	东部	非资源型城市	非省会城市	1.20874	0.834058	0.460247	6.19849	0.219319	3.82864	6.0887	1.47581	0.0738717
131100	衡水市	2014	东部	非资源型城市	非省会城市	1.20714	0.984451	0.521771	6.33773	0.196183	3.82864	6.09208	1.59206	0.07168
131100	衡水市	2015	东部	非资源型城市	非省会城市	1.20343	1.13527	0.583262	6.40616	0.135799	3.82864	6.09479	1.73884	0.0697127
131100	衡水市	2016	东部	非资源型城市	非省会城市	1.19944	1.29114	0.643597	6.43319	0.12441	4.33073	6.09877	1.88712	0.119935
131100	衡水市	2017	东部	非资源型城市	非省会城市	1.18908	1.45152	0.705094	6.50042	0.130056	4.33073	6.10041	2.04542	0.204709
131100	衡水市	2018	东部	非资源型城市	非省会城市	1.1753	1.61087	0.765429	6.57123	0.138129	4.33073	6.10301	2.18911	0.29016
131100	衡水市	2019	东部	非资源型城市	非省会城市	1.18307	1.78841	0.825234	6.68982	0.155415	4.33073	6.10613	2.34488	0.370233
131100	衡水市	2020	东部	非资源型城市	非省会城市	1.21178	1.89995	1.08741	6.68839	0.150896	4.33073	6.04263	2.40827	0.429288
131100	衡水市	2021	东部	非资源型城市	非省会城市	1.17992	2.09572	1.12589	6.67304	0.140743	4.34381	6.03713	2.56565	0.346958
140100	太原市	2008	中部	非资源型城市	省会城市	0.839319	0.081	0.210578	6.98346	0.444016	5.47227	5.84973	1.41766	0.280352
140100	太原市	2009	中部	非资源型城市	省会城市	0.546721	0.109106	0.293278	7.09879	0.261364	5.50126	5.85845	1.45391	0.240862
140100	太原市	2010	中部	非资源型城市	省会城市	0.70643	0.231108	0.240683	7.0824	0.301249	5.50126	6.04137	1.56117	0.264418
140100	太原市	2011	中部	非资源型城市	省会城市	0.777672	0.352987	0.325194	7.07142	0.264993	5.70378	6.07067	1.7293	0.372867
140100	太原市	2012	中部	非资源型城市	省会城市	0.871211	0.495051	0.386002	7.0919	0.23143	5.73657	6.0965	1.89872	0.413523
140100	太原市	2013	中部	非资源型城市	省会城市	0.892939	0.61615	0.419264	7.11413	0.235202	5.76832	6.11891	1.95687	0.468193
140100	太原市	2014	中部	非资源型城市	省会城市	0.830835	0.677564	0.48722	7.18946	0.25898	5.79909	6.13425	2.0558	0.558925
140100	太原市	2015	中部	非资源型城市	省会城市	0.951202	0.897325	0.572936	7.25092	0.242572	5.82895	6.15688	2.20324	0.468058
140100	太原市	2016	中部	非资源型城市	省会城市	1.04334	1.12311	0.676668	7.27652	0.297531	5.82895	6.1845	2.32648	0.281489
140100	太原市	2017	中部	非资源型城市	省会城市	1.05744	1.29083	0.674613	7.27369	0.270611	5.82895	6.21132	2.42799	0.547862
140100	太原市	2018	中部	非资源型城市	省会城市	1.09557	1.50159	0.801962	7.27086	0.279649	5.82895	6.23734	2.55175	0.644738
140100	太原市	2019	中部	非资源型城市	省会城市	1.10255	1.66669	0.698618	7.25878	0.277876	5.82895	6.25992	2.83127	0.575934
140100	太原市	2020	中部	非资源型城市	省会城市	1.10724	1.73603	0.74344	7.30077	0.291709	5.82895	6.27637	2.75716	0.838587
140100	太原市	2021	中部	非资源型城市	省会城市	1.11912	1.98774	0.791882	7.19778	0.361645	5.82895	6.28989	2.94695	0.6718
140200	大同市	2008	中部	资源型城市	非省会城市	0.704614	0.068	0.171459	6.72419	0.0288727	4.51086	5.76161	1.28414	0.133947
140200	大同市	2009	中部	资源型城市	非省会城市	0.46383	0.092564	0.26259	6.83815	0.0223401	4.68213	5.76679	1.36897	0.117432
140200	大同市	2010	中部	资源型城市	非省会城市	0.757173	0.247708	0.224036	6.81781	0.0552204	4.68213	5.80541	1.4691	0.128637
140200	大同市	2011	中部	资源型城市	非省会城市	0.905829	0.411158	0.319018	6.75946	0.0330171	4.68213	5.79647	1.64507	0.125526
140200	大同市	2012	中部	资源型城市	非省会城市	0.971913	0.552274	0.430279	6.76925	0.0341553	4.68213	5.7871	1.83825	0.1115
140200	大同市	2013	中部	资源型城市	非省会城市	0.987084	0.681112	0.494577	6.82706	0.0306097	4.68213	5.77923	1.77452	0.119605
140200	大同市	2014	中部	资源型城市	非省会城市	0.981545	0.800471	0.607415	6.88045	0.0295401	4.82831	5.77513	1.87602	0.128928
140200	大同市	2015	中部	资源型城市	非省会城市	1.06039	1.00032	0.747451	6.95508	0.0244582	4.82831	5.7688	2.00549	0.0741714
140200	大同市	2016	中部	资源型城市	非省会城市	0.95715	1.03033	0.919179	7.04354	0.0230363	4.82831	5.76308	2.1035	0.0878732
140200	大同市	2017	中部	资源型城市	非省会城市	0.972109	1.18666	1.1319	7.06279	0.021973	4.82831	5.75608	2.2117	0.196306
140200	大同市	2018	中部	资源型城市	非省会城市	0.974284	1.33536	1.39286	7.08198	0.0295292	4.82831	5.74949	2.32362	0.171821
140200	大同市	2019	中部	资源型城市	非省会城市	0.986875	1.49183	1.70954	7.0522	0.0391652	4.82831	5.74567	2.44366	0.171365
140200	大同市	2020	中部	资源型城市	非省会城市	1.01982	1.59897	2.10832	7.07016	0.0316387	5.01064	5.73691	2.50431	0.169839
140200	大同市	2021	中部	资源型城市	非省会城市	1.00999	1.7939	2.57913	6.90464	0.0413359	5.01064	5.73616	2.67701	0.0713879
140300	阳泉市	2008	中部	资源型城市	非省会城市	0.984387	0.095	0.211428	6.79961	0.0345541	3.93183	4.8825	1.25991	0.175244
140300	阳泉市	2009	中部	资源型城市	非省会城市	0.86561	0.172745	0.26288	6.83703	0.0183258	3.93183	4.88568	1.34665	0.170916
140300	阳泉市	2010	中部	资源型城市	非省会城市	1.03707	0.339275	0.278995	6.80014	0.0459496	3.95124	4.9194	1.57076	0.167452
140300	阳泉市	2011	中部	资源型城市	非省会城市	1.12514	0.510702	0.403875	6.79679	0.0407807	3.97029	4.91398	1.7786	0.142412
140300	阳泉市	2012	中部	资源型城市	非省会城市	1.15398	0.655729	0.478158	6.81123	0.0255352	3.97029	4.90758	1.86696	0.161824
140300	阳泉市	2013	中部	资源型城市	非省会城市	1.11826	0.77163	0.550061	6.82603	0.0215999	3.98898	4.90179	1.93575	0.151093
140300	阳泉市	2014	中部	资源型城市	非省会城市	1.0309	0.840724	0.605593	6.8808	0.0194929	4.00733	4.89969	2.04205	0.135076
140300	阳泉市	2015	中部	资源型城市	非省会城市	0.858032	0.809432	0.662371	6.98348	0.0213533	4.00733	4.89493	2.1643	0.0976161
140300	阳泉市	2016	中部	资源型城市	非省会城市	0.809093	0.870952	0.719605	7.02144	0.01379	4.02535	4.89131	2.26191	0.0854763
140300	阳泉市	2017	中部	资源型城市	非省会城市	0.811571	0.990693	0.776912	7.03693	0.0123985	4.12713	4.88716	2.37321	0.135234
140300	阳泉市	2018	中部	资源型城市	非省会城市	0.820128	1.12407	0.844512	7.05239	0.00963303	4.12713	4.88481	2.4807	0.0891243
140300	阳泉市	2019	中部	资源型城市	非省会城市	0.813853	1.23027	0.913422	7.07293	0.0143307	4.12713	4.88387	2.57453	0.103574
140300	阳泉市	2020	中部	资源型城市	非省会城市	0.835875	1.31056	0.987158	7.09717	0.0202814	4.12713	4.88123	2.60642	0.118868
140300	阳泉市	2021	中部	资源型城市	非省会城市	0.825022	1.46537	1.06791	6.94782	0.0142614	4.09434	4.87594	2.75814	0.124166
140400	长治市	2008	中部	资源型城市	非省会城市	1.05692	0.102	0.201042	6.55642	0.0323628	3.80666	5.7939	1.34422	0.144136
140400	长治市	2009	中部	资源型城市	非省会城市	1.06332	0.2122	0.24249	6.57988	0.0245991	3.80666	5.79882	1.45308	0.153568
140400	长治市	2010	中部	资源型城市	非省会城市	1.15627	0.378271	0.303838	6.54338	0.0273713	4.07754	5.81033	1.5677	0.159134
140400	长治市	2011	中部	资源型城市	非省会城市	1.301	0.590525	0.440879	6.51932	0.0412783	4.07754	5.80396	1.75872	0.189225
140400	长治市	2012	中部	资源型城市	非省会城市	1.33593	0.759121	0.483147	6.52803	0.0545866	4.07754	5.79697	1.92343	0.193849
140400	长治市	2013	中部	资源型城市	非省会城市	1.31683	0.908646	0.574441	6.55595	0.0489695	4.07754	5.7908	1.88514	0.211664
140400	长治市	2014	中部	资源型城市	非省会城市	1.31078	1.06897	0.707675	6.67035	0.0315169	4.07754	5.78689	2.00059	0.110687
140400	长治市	2015	中部	资源型城市	非省会城市	1.0871	1.02552	0.871207	6.78595	0.00816787	4.07754	5.7812	2.13717	0.135476
140400	长治市	2016	中部	资源型城市	非省会城市	1.05053	1.13085	1.07002	6.79227	0.00403093	4.07754	5.77616	2.25225	0.277896
140400	长治市	2017	中部	资源型城市	非省会城市	1.06953	1.30558	1.30984	6.78442	0.00354436	4.07754	5.77225	2.37406	0.129588
140400	长治市	2018	中部	资源型城市	非省会城市	1.07704	1.47619	1.60124	6.77697	0.00451717	4.07754	5.76774	2.47519	0.119273
140400	长治市	2019	中部	资源型城市	非省会城市	1.07482	1.62477	1.9528	6.83709	0.00745854	4.07754	5.76383	2.59442	0.102689
140400	长治市	2020	中部	资源型城市	非省会城市	1.12165	1.75863	2.37175	6.82512	0.00518067	4.45435	5.76203	2.63475	0.13757
140400	长治市	2021	中部	资源型城市	非省会城市	1.16098	2.06208	2.8956	6.66049	0.005981	4.45435	5.7531	2.80147	0.0698399
140500	晋城市	2008	中部	资源型城市	非省会城市	1.04656	0.101	0.185459	6.58148	0.027292	3.43399	5.4082	1.32867	0.170885
140500	晋城市	2009	中部	资源型城市	非省会城市	0.905239	0.180654	0.23045	6.59065	0.0270084	3.43399	5.41124	1.41898	0.168814
140500	晋城市	2010	中部	资源型城市	非省会城市	1.04663	0.342403	0.279349	6.58286	0.0493009	3.55535	5.42948	1.58472	0.174774
140500	晋城市	2011	中部	资源型城市	非省会城市	1.15657	0.52497	0.414693	6.54382	0.0819213	3.55535	5.42351	1.7522	0.168418
140500	晋城市	2012	中部	资源型城市	非省会城市	1.22175	0.694242	0.452512	6.5654	0.0769712	3.93183	5.41693	1.91616	0.189423
140500	晋城市	2013	中部	资源型城市	非省会城市	1.23446	0.851806	0.56128	6.60341	0.0551283	3.95124	5.41064	1.91232	0.209494
140500	晋城市	2014	中部	资源型城市	非省会城市	1.43959	1.17402	0.70816	6.67031	0.0651066	3.95124	5.40768	2.00889	0.190863
140500	晋城市	2015	中部	资源型城市	非省会城市	1.4427	1.36099	0.894524	6.70778	0.0535529	4.04305	5.40276	2.1333	0.215604
140500	晋城市	2016	中部	资源型城市	非省会城市	1.3367	1.4389	1.12926	6.75679	0.0376494	4.04305	5.3991	2.24368	0.0924772
140500	晋城市	2017	中部	资源型城市	非省会城市	1.28663	1.5706	1.4261	6.78447	0.0406709	3.8712	5.39445	2.38291	0.115559
140500	晋城市	2018	中部	资源型城市	非省会城市	1.28471	1.76082	1.79755	6.81214	0.0340617	3.8712	5.39221	2.48882	0.11138
140500	晋城市	2019	中部	资源型城市	非省会城市	1.28354	1.94028	2.26102	6.79481	0.0538038	3.8712	5.39157	2.61268	0.209734
140500	晋城市	2020	中部	资源型城市	非省会城市	1.3519	2.11963	2.84411	6.78465	0.0451046	3.89182	5.39106	2.66404	0.243668
140500	晋城市	2021	中部	资源型城市	非省会城市	1.39712	2.48151	3.58489	6.65055	0.0272596	3.91202	5.38845	2.83784	0.134325
140600	朔州市	2008	中部	资源型城市	非省会城市	1.19163	0.115	0.209635	6.49033	0.0100475	3.46574	5.03435	1.31182	0.123286
140600	朔州市	2009	中部	资源型城市	非省会城市	1.16849	0.23319	0.294041	6.74019	0.0138066	3.46574	5.03955	1.46866	0.110617
140600	朔州市	2010	中部	资源型城市	非省会城市	1.23299	0.40337	0.266838	6.61485	0.0126289	3.61092	5.1454	1.61254	0.10914
140600	朔州市	2011	中部	资源型城市	非省会城市	1.35862	0.616682	0.402966	6.62083	0.0105295	3.73767	5.1372	1.77783	0.114383
140600	朔州市	2012	中部	资源型城市	非省会城市	1.40107	0.796134	0.492064	6.61799	0.0161003	3.73767	5.12799	1.99169	0.123372
140600	朔州市	2013	中部	资源型城市	非省会城市	1.40106	0.966767	0.54947	6.62697	0.00705845	3.73767	5.12059	1.99056	0.136915
140600	朔州市	2014	中部	资源型城市	非省会城市	1.09623	0.893997	0.68775	6.65897	0.00567257	3.73767	5.11403	2.09251	0.0967202
140600	朔州市	2015	中部	资源型城市	非省会城市	0.626439	0.590957	0.861847	6.84257	0.00404914	3.73767	5.10662	2.21059	0.102616
140600	朔州市	2016	中部	资源型城市	非省会城市	0.57411	0.618003	1.07749	6.88791	0.00574426	3.91202	5.10095	2.31132	0.0505956
140600	朔州市	2017	中部	资源型城市	非省会城市	0.604349	0.737736	1.34728	6.95809	0.00547875	3.91202	5.09508	2.4444	0.0829097
140600	朔州市	2018	中部	资源型城市	非省会城市	0.572488	0.784655	1.69344	7.02767	0.00523698	3.91202	5.08454	2.55506	0.0527011
140600	朔州市	2019	中部	资源型城市	非省会城市	0.595804	0.900657	2.1203	6.9802	0.00762524	3.91202	5.07739	2.6607	0.061968
140600	朔州市	2020	中部	资源型城市	非省会城市	0.624139	0.978584	2.65674	6.9699	0.0101882	3.91202	5.0698	2.68528	0.0412545
140600	朔州市	2021	中部	资源型城市	非省会城市	0.660124	1.17249	3.30557	6.81235	0.0053114	3.91202	5.06912	2.85687	0.0913371
140700	晋中市	2008	中部	资源型城市	非省会城市	0.963663	0.093	0.178297	6.51147	0.08876	3.63759	5.74428	1.32058	0.133302
140700	晋中市	2009	中部	资源型城市	非省会城市	0.832969	0.166231	0.237648	6.54966	0.0171727	3.66356	5.74911	1.46048	0.133399
140700	晋中市	2010	中部	资源型城市	非省会城市	1.0072	0.329503	0.258303	6.51929	0.0203837	3.66356	5.78444	1.60653	0.132476
140700	晋中市	2011	中部	资源型城市	非省会城市	1.10964	0.503668	0.378701	6.52871	0.0169161	3.7612	5.78725	1.78147	0.13411
140700	晋中市	2012	中部	资源型城市	非省会城市	1.15629	0.657042	0.449266	6.52322	0.0316508	3.91202	5.79057	1.9747	0.142495
140700	晋中市	2013	中部	资源型城市	非省会城市	1.17073	0.807833	0.556827	6.51489	0.0269029	3.97029	5.79499	1.98807	0.169111
140700	晋中市	2014	中部	资源型城市	非省会城市	1.15905	0.945229	0.713506	6.58915	0.0212152	4.2485	5.80562	2.11729	0.184154
140700	晋中市	2015	中部	资源型城市	非省会城市	1.12777	1.06389	0.922117	6.65709	0.0122702	4.27667	5.80728	2.24647	0.181968
140700	晋中市	2016	中部	资源型城市	非省会城市	1.09378	1.1774	1.19026	6.68592	0.0127234	4.34381	5.81027	2.3501	0.138704
140700	晋中市	2017	中部	资源型城市	非省会城市	1.09117	1.332	1.53534	6.69149	0.013704	4.40672	5.81347	2.45105	0.19121
140700	晋中市	2018	中部	资源型城市	非省会城市	1.09263	1.49757	1.97986	6.69835	0.0152302	4.43082	5.81661	2.5741	0.157992
140700	晋中市	2019	中部	资源型城市	非省会城市	1.09476	1.65492	2.54815	6.75473	0.0141792	4.63473	5.82157	2.68572	0.186863
140700	晋中市	2020	中部	资源型城市	非省会城市	1.0809	1.69474	3.28926	6.75901	0.0136251	4.64439	5.82316	2.72114	0.187018
140700	晋中市	2021	中部	资源型城市	非省会城市	1.05733	1.87798	4.24018	6.6117	0.0183611	4.65396	5.82599	2.88083	0.13128
140800	运城市	2008	中部	资源型城市	非省会城市	0.828957	0.08	0.131797	6.34173	0.135966	3.4012	6.22969	1.19662	0.093442
140800	运城市	2009	中部	资源型城市	非省会城市	0.714757	0.14264	0.170756	6.33636	0.077454	3.4012	6.23343	1.25989	0.0856422
140800	运城市	2010	中部	资源型城市	非省会城市	0.980875	0.320892	0.207425	6.2768	0.0854803	3.4012	6.24207	1.36822	0.130536
140800	运城市	2011	中部	资源型城市	非省会城市	1.11728	0.507138	0.328087	6.23732	0.0796953	3.55535	6.23247	1.51172	0.117887
140800	运城市	2012	中部	资源型城市	非省会城市	1.09936	0.624694	0.3732	6.26595	0.0628533	3.68888	6.22208	1.67175	0.112619
140800	运城市	2013	中部	资源型城市	非省会城市	1.12194	0.774166	0.462985	6.26821	0.0948262	3.82864	6.21248	1.71291	0.159607
140800	运城市	2014	中部	资源型城市	非省会城市	1.07329	0.875294	0.618284	6.37378	0.0765797	3.82864	6.20765	1.80534	0.15234
140800	运城市	2015	中部	资源型城市	非省会城市	0.890078	0.839663	0.812814	6.46391	0.0634631	3.82864	6.19947	1.94327	0.131642
140800	运城市	2016	中部	资源型城市	非省会城市	0.831296	0.894853	1.06788	6.48885	0.0659172	4.18965	6.19199	2.04091	0.109421
140800	运城市	2017	中部	资源型城市	非省会城市	0.846374	1.03318	1.40176	6.52342	0.0677054	4.18965	6.18525	2.1662	0.155864
140800	运城市	2018	中部	资源型城市	非省会城市	0.857651	1.1755	1.84181	6.5581	0.0512861	4.18965	6.17743	2.28586	0.121665
140800	运城市	2019	中部	资源型城市	非省会城市	0.869724	1.31473	2.41568	6.56477	0.0472258	4.18965	6.17152	2.41288	0.0984389
140800	运城市	2020	中部	资源型城市	非省会城市	0.915303	1.4351	3.1608	6.55382	0.0361856	4.18965	6.16785	2.43992	0.178936
140800	运城市	2021	中部	资源型城市	非省会城市	0.932738	1.65669	4.15424	6.40873	0.0416335	4.18965	6.15978	2.6075	0.118641
140900	忻州市	2008	中部	资源型城市	非省会城市	0.787509	0.076	0.193185	6.51249	0.0352936	3.04452	5.73344	1.09898	0.218764
140900	忻州市	2009	中部	资源型城市	非省会城市	0.388957	0.077622	0.250912	6.6234	0.0200291	3.04452	5.73551	1.20889	0.199452
140900	忻州市	2010	中部	资源型城市	非省会城市	0.853243	0.279137	0.298381	6.5783	0.0195817	3.4012	5.72682	1.36622	0.204066
140900	忻州市	2011	中部	资源型城市	非省会城市	1.03769	0.471008	0.441518	6.50671	0.0223134	3.4012	5.71388	1.49684	0.208044
140900	忻州市	2012	中部	资源型城市	非省会城市	1.1266	0.640174	0.512026	6.54194	0.0221618	3.46574	5.70047	1.66127	0.264774
140900	忻州市	2013	中部	资源型城市	非省会城市	1.14168	0.787789	0.607045	6.54931	0.0186827	3.46574	5.6871	1.68145	0.271271
140900	忻州市	2014	中部	资源型城市	非省会城市	1.14356	0.9326	0.748312	6.60725	0.0187795	3.58352	5.67489	1.77807	0.12651
140900	忻州市	2015	中部	资源型城市	非省会城市	1.0603	1.00024	0.918811	6.67885	0.0178294	3.58352	5.66252	1.90653	0.135166
140900	忻州市	2016	中部	资源型城市	非省会城市	1.01839	1.09625	1.1228	6.71929	0.0169226	3.58352	5.65093	2.01265	0.148268
140900	忻州市	2017	中部	资源型城市	非省会城市	1.03199	1.25976	1.36787	6.72346	0.0159034	3.61092	5.63869	2.12364	0.214079
140900	忻州市	2018	中部	资源型城市	非省会城市	1.00157	1.37275	1.66771	6.72855	0.0174469	3.61092	5.62195	2.22053	0.139223
140900	忻州市	2019	中部	资源型城市	非省会城市	0.992863	1.50088	2.02478	6.74785	0.0175649	3.61092	5.60591	2.50787	0.134511
140900	忻州市	2020	中部	资源型城市	非省会城市	1.02106	1.60091	2.44304	6.7741	0.0182315	3.61092	5.59231	2.36725	0.0920483
140900	忻州市	2021	中部	资源型城市	非省会城市	1.05655	1.87661	2.9202	6.59108	0.0133397	3.61092	5.58469	2.5482	0.254487
141000	临汾市	2008	中部	资源型城市	非省会城市	0.435203	0.042	0.180324	6.50692	0.0514244	3.61092	6.03978	1.22548	0.0981936
141000	临汾市	2009	中部	资源型城市	非省会城市	0.432031	0.086218	0.237108	6.53667	0.0316392	3.61092	6.04541	1.33542	0.0992612
141000	临汾市	2010	中部	资源型城市	非省会城市	0.824668	0.269789	0.268244	6.50669	0.0495082	3.61092	6.06859	1.4945	0.116846
141000	临汾市	2011	中部	资源型城市	非省会城市	1.02239	0.464067	0.40787	6.47081	0.0529862	3.73767	6.0593	1.67315	0.101703
141000	临汾市	2012	中部	资源型城市	非省会城市	1.07691	0.611937	0.442503	6.48332	0.0299108	3.98898	6.04962	1.84245	0.119419
141000	临汾市	2013	中部	资源型城市	非省会城市	1.0854	0.748952	0.560119	6.49773	0.0378736	3.98898	6.04004	1.83868	0.13823
141000	临汾市	2014	中部	资源型城市	非省会城市	1.0256	0.8364	0.715919	6.56333	0.0202267	3.98898	6.03195	1.94526	0.114751
141000	临汾市	2015	中部	资源型城市	非省会城市	0.892459	0.841909	0.914699	6.67913	0.0161784	3.98898	6.02405	2.04884	0.077581
141000	临汾市	2016	中部	资源型城市	非省会城市	0.843712	0.908217	1.16772	6.71405	0.0102853	4.00733	6.01706	2.16532	0.0777148
141000	临汾市	2017	中部	资源型城市	非省会城市	0.840926	1.02653	1.49006	6.76041	0.0126256	3.98898	6.01037	2.30018	0.135837
141000	临汾市	2018	中部	资源型城市	非省会城市	0.79036	1.08327	1.90923	6.80668	0.0137426	3.98898	5.99969	2.39645	0.077706
141000	临汾市	2019	中部	资源型城市	非省会城市	0.799294	1.20827	2.44017	6.83027	0.0103923	3.98898	5.9915	2.49971	0.0566345
141000	临汾市	2020	中部	资源型城市	非省会城市	0.822742	1.28997	3.1155	6.81693	0.0120625	3.98898	5.98438	2.55341	0.0573953
141000	临汾市	2021	中部	资源型城市	非省会城市	0.835859	1.48462	4.00929	6.64848	0.0160955	3.98898	5.96932	2.71083	0.0400786
141100	吕梁市	2008	中部	资源型城市	非省会城市	1.12945	0.109	0.189272	6.46321	0.13574	2.70805	5.88555	1.2011	0.0908133
141100	吕梁市	2009	中部	资源型城市	非省会城市	0.685117	0.136725	0.240747	6.48094	0.0316909	2.89037	5.89106	1.30471	0.102525
141100	吕梁市	2010	中部	资源型城市	非省会城市	1.1476	0.375437	0.274762	6.44218	0.0580661	2.89037	5.92171	1.39799	0.137865
141100	吕梁市	2011	中部	资源型城市	非省会城市	1.25137	0.567998	0.451644	6.41792	0.045467	3.13549	5.91166	1.52455	0.125249
141100	吕梁市	2012	中部	资源型城市	非省会城市	1.2976	0.737342	0.516885	6.41539	0.0423533	3.13549	5.90115	1.70575	0.151981
141100	吕梁市	2013	中部	资源型城市	非省会城市	1.30776	0.90239	0.594639	6.41621	0.0361449	3.17805	5.89044	1.66722	0.210654
141100	吕梁市	2014	中部	资源型城市	非省会城市	1.0622	0.866244	0.736328	6.50311	0.0313106	3.17805	5.88203	1.74828	0.143869
141100	吕梁市	2015	中部	资源型城市	非省会城市	0.759992	0.716945	0.826628	6.62925	0.0263915	3.2581	5.87296	1.85865	0.111822
141100	吕梁市	2016	中部	资源型城市	非省会城市	0.747369	0.804509	0.917168	6.66483	0.0193535	3.2581	5.86505	1.9502	0.167245
141100	吕梁市	2017	中部	资源型城市	非省会城市	0.803918	0.981351	1.00937	6.64329	0.012882	3.49651	5.85714	2.06831	0.187381
141100	吕梁市	2018	中部	资源型城市	非省会城市	0.791171	1.08438	1.17796	6.62308	0.0307677	3.49651	5.84748	2.15781	0.124204
141100	吕梁市	2019	中部	资源型城市	非省会城市	0.795937	1.20319	1.2513	6.63127	0.029828	3.49651	5.83424	2.23352	0.141164
141100	吕梁市	2020	中部	资源型城市	非省会城市	0.805334	1.26268	1.31801	6.62057	0.0249663	3.49651	5.82733	2.2621	0.0908973
141100	吕梁市	2021	中部	资源型城市	非省会城市	0.828103	1.47084	1.4274	6.51061	0.0259113	3.49651	5.82147	2.38543	0.0738001
150100	呼和浩特市	2008	西部	非资源型城市	省会城市	1.40923	0.136	0.196475	7.0157	0.0473026	5.03695	5.58803	1.93776	0.112567
150100	呼和浩特市	2009	西部	非资源型城市	省会城市	1.58658	0.316624	0.297212	7.10758	0.0293768	5.03695	5.60157	2.13907	0.107026
150100	呼和浩特市	2010	西部	非资源型城市	省会城市	1.49102	0.487785	0.341384	7.09379	0.0546448	5.11199	5.66074	2.34337	0.103199
150100	呼和浩特市	2011	西部	非资源型城市	省会城市	1.44504	0.655905	0.453999	7.08954	0.060058	5.15906	5.67398	2.54792	0.102358
150100	呼和浩特市	2012	西部	非资源型城市	省会城市	1.47193	0.836398	0.534455	7.09404	0.0433812	5.34711	5.68657	2.79387	0.0934613
150100	呼和浩特市	2013	西部	非资源型城市	省会城市	1.47826	1.02004	0.565459	7.18135	0.0365269	5.55683	5.70415	2.93753	0.115448
150100	呼和浩特市	2014	西部	非资源型城市	省会城市	1.44894	1.18164	0.586353	7.2644	0.0465902	5.43808	5.71393	2.82888	0.12441
150100	呼和浩特市	2015	西部	非资源型城市	省会城市	1.44454	1.36272	0.679501	7.30036	0.0417726	5.56068	5.72345	2.99006	0.0825233
150100	呼和浩特市	2016	西部	非资源型城市	省会城市	1.43494	1.54465	0.782854	7.32669	0.0273906	5.56068	5.73292	3.17435	0.134762
150100	呼和浩特市	2017	西部	非资源型城市	省会城市	1.3696	1.67188	0.840824	7.3258	0.0393485	5.56068	5.74134	3.38722	0.133421
150100	呼和浩特市	2018	西部	非资源型城市	省会城市	1.29584	1.77608	0.871929	7.32491	0.0401929	5.56068	5.74505	3.54983	0.115023
150100	呼和浩特市	2019	西部	非资源型城市	省会城市	1.27592	1.92877	0.814843	7.27199	0.044536	5.56452	5.74837	3.6703	0.257499
150100	呼和浩特市	2020	西部	非资源型城市	省会城市	1.2339	1.93462	0.923224	7.25895	0.0524813	5.6058	5.84476	3.62689	0.161607
150100	呼和浩特市	2021	西部	非资源型城市	省会城市	1.19661	2.12538	0.804726	7.174	0.0512015	5.60947	5.85668	3.82823	0.100381
150200	包头市	2008	西部	资源型城市	非省会城市	2.03095	0.196	0.219967	6.77057	0.0923089	5.19296	5.53426	1.98866	0.118721
150200	包头市	2009	西部	资源型城市	非省会城市	2.03692	0.406496	0.29509	6.84892	0.0404279	5.20401	5.54989	2.20546	0.125558
150200	包头市	2010	西部	资源型城市	非省会城市	1.93042	0.631535	0.297429	6.84239	0.0537264	5.20949	5.58203	2.40305	0.11877
150200	包头市	2011	西部	资源型城市	非省会城市	1.94849	0.884423	0.385829	6.81826	0.0595108	5.22036	5.59579	2.6169	0.121634
150200	包头市	2012	西部	资源型城市	非省会城市	1.97098	1.11998	0.440035	6.82246	0.0388765	5.22575	5.61006	2.8689	0.112039
150200	包头市	2013	西部	资源型城市	非省会城市	1.90882	1.31713	0.53973	6.88432	0.037217	5.22575	5.62264	3.0481	0.128215
150200	包头市	2014	西部	资源型城市	非省会城市	1.85659	1.51409	0.591598	6.93636	0.0304918	5.24702	5.6345	2.90661	0.141759
150200	包头市	2015	西部	资源型城市	非省会城市	1.82087	1.71773	0.721733	6.95823	0.0259884	5.27811	5.6452	3.09221	0.145003
150200	包头市	2016	西部	资源型城市	非省会城市	1.78761	1.92428	0.829746	6.99758	0.0295566	5.3033	5.65512	3.30033	0.150904
150200	包头市	2017	西部	资源型城市	非省会城市	1.70812	2.08511	0.767627	7.04274	0.0489519	5.34711	5.66216	3.50682	0.142254
150200	包头市	2018	西部	资源型城市	非省会城市	1.67437	2.2949	0.833939	7.08817	0.0568807	5.35186	5.66598	3.71405	0.163521
150200	包头市	2019	西部	资源型城市	非省会城市	1.64891	2.4926	0.823294	7.10206	0.0702653	5.35659	5.66881	3.87699	0.157723
150200	包头市	2020	西部	资源型城市	非省会城市	1.6566	2.59737	0.896211	7.04767	0.0564765	5.35659	5.60223	3.87694	0.149196
150200	包头市	2021	西部	资源型城市	非省会城市	1.63451	2.90315	0.868349	6.93173	0.0747421	5.35659	5.60499	4.12821	0.165084
150300	乌海市	2008	西部	资源型城市	非省会城市	1.46104	0.141	0.277605	6.69573	0.00591534	3.63759	3.87681	1.52082	0.137859
150300	乌海市	2009	西部	资源型城市	非省会城市	2.01148	0.40142	0.525021	6.65664	0.00162649	3.63759	3.88691	1.67166	0.190548
150300	乌海市	2010	西部	资源型城市	非省会城市	2.07092	0.6775	1.01029	6.61056	0.000960585	4.14313	3.97875	1.80596	0.198607
150300	乌海市	2011	西部	资源型城市	非省会城市	2.13936	0.971062	0.938308	6.59489	0.000505215	4.14313	3.99157	1.96025	0.229863
150300	乌海市	2012	西部	资源型城市	非省会城市	2.1876	1.24307	0.851568	6.58686	0.00518177	4.14313	4.00442	2.21207	0.189843
150300	乌海市	2013	西部	资源型城市	非省会城市	2.14931	1.48308	1.06129	6.71237	0.000975479	4.14313	4.01295	1.74233	0.424816
150300	乌海市	2014	西部	资源型城市	非省会城市	2.0865	1.70159	1.14219	6.76503	0.0018898	4.14313	4.01494	2.58482	0.249227
150300	乌海市	2015	西部	资源型城市	非省会城市	2.01854	1.90421	1.17488	6.88411	0.00511772	4.12713	4.01782	2.75051	0.348712
150300	乌海市	2016	西部	资源型城市	非省会城市	1.95242	2.10169	1.51711	6.89245	0.010331	4.12713	4.02231	2.91593	0.313355
150300	乌海市	2017	西部	资源型城市	非省会城市	1.85636	2.26608	1.69132	6.83595	0.0100434	4.12713	4.02731	3.10287	0.183037
150300	乌海市	2018	西部	资源型城市	非省会城市	1.96313	2.69067	1.79833	6.78066	0.0149213	4.12713	4.03123	3.27887	0.203575
150300	乌海市	2019	西部	资源型城市	非省会城市	2.01188	3.04129	1.90779	6.77992	0.0105263	4.12713	4.03619	3.40708	0.161307
150300	乌海市	2020	西部	资源型城市	非省会城市	2.01448	3.15848	2.11386	6.73055	0.0104796	4.12713	4.01962	3.37311	0.22627
150300	乌海市	2021	西部	资源型城市	非省会城市	1.89767	3.37057	2.10536	6.62028	0.0100456	4.12713	4.02195	3.59512	0.238565
150400	赤峰市	2008	西部	资源型城市	非省会城市	1.89624	0.183	0.16433	6.07652	0.0419793	4.34381	6.07558	1.09886	0.0754526
150400	赤峰市	2009	西部	资源型城市	非省会城市	1.90147	0.379466	0.233595	6.21531	0.0381924	4.36945	6.07028	1.20667	0.0760772
150400	赤峰市	2010	西部	资源型城市	非省会城市	1.80085	0.589145	0.312327	6.18436	0.066372	4.39445	6.07268	1.3071	0.0733915
150400	赤峰市	2011	西部	资源型城市	非省会城市	1.84062	0.835462	0.476003	6.17943	0.058634	4.40672	6.06826	1.44293	0.0589152
150400	赤峰市	2012	西部	资源型城市	非省会城市	1.90635	1.08325	0.530257	6.17723	0.0568761	4.48864	6.0668	1.59859	0.0740305
150400	赤峰市	2013	西部	资源型城市	非省会城市	1.84763	1.27491	0.576843	6.22118	0.0429003	4.64439	6.06523	1.71685	0.0767842
150400	赤峰市	2014	西部	资源型城市	非省会城市	1.78367	1.45463	0.720294	6.2801	0.0294641	4.65396	6.06467	1.88083	0.0990457
150400	赤峰市	2015	西部	资源型城市	非省会城市	1.75273	1.65345	0.822886	6.3261	0.0260677	4.65396	6.06367	2.01048	0.0770332
150400	赤峰市	2016	西部	资源型城市	非省会城市	1.71596	1.84715	0.887764	6.32193	0.0294102	4.66344	6.06499	2.15762	0.0720227
150400	赤峰市	2017	西部	资源型城市	非省会城市	1.59714	1.94965	1.00909	6.37646	0.0432885	4.66344	6.06722	2.30643	0.0867334
150400	赤峰市	2018	西部	资源型城市	非省会城市	1.5516	2.12663	1.06507	6.46325	0.0385201	4.66344	6.06884	2.43673	0.123142
150400	赤峰市	2019	西部	资源型城市	非省会城市	1.5123	2.28609	1.02311	6.53208	0.0363583	4.7362	6.07095	2.53638	0.103612
150400	赤峰市	2020	西部	资源型城市	非省会城市	1.48741	2.33209	1.3038	6.45704	0.0566081	4.7362	5.99926	2.53543	0.0891832
150400	赤峰市	2021	西部	资源型城市	非省会城市	1.41993	2.52202	1.23809	6.41484	0.062481	4.78749	5.99623	2.71588	0.13402
150500	通辽市	2008	西部	非资源型城市	非省会城市	1.95841	0.189	0.187013	6.06075	0.0165446	3.93183	5.73357	1.24691	0.140344
150500	通辽市	2009	西部	非资源型城市	非省会城市	1.95396	0.389941	0.315967	6.15428	0.00717921	4.18965	5.73094	1.43774	0.138684
150500	通辽市	2010	西部	非资源型城市	非省会城市	1.87172	0.612332	0.343301	6.13325	0.0100672	4.18965	5.74942	1.67425	0.147966
150500	通辽市	2011	西部	非资源型城市	非省会城市	1.86765	0.847732	0.503443	6.13458	0.00415884	4.33073	5.74825	2.015	0.118952
150500	通辽市	2012	西部	非资源型城市	非省会城市	1.9211	1.09163	0.617398	6.13933	0.0038744	4.33073	5.747	2.35867	0.0897952
150500	通辽市	2013	西部	非资源型城市	非省会城市	1.87605	1.29452	0.598266	6.17646	0.00724985	4.11087	5.74483	2.68561	0.118981
150500	通辽市	2014	西部	非资源型城市	非省会城市	1.82369	1.48726	0.652049	6.20559	0.0139994	4.11087	5.74428	3.02461	0.0853403
150500	通辽市	2015	西部	非资源型城市	非省会城市	1.78221	1.68127	0.84113	6.29356	0.0144324	4.11087	5.74326	3.29487	0.10494
150500	通辽市	2016	西部	非资源型城市	非省会城市	1.74618	1.87968	0.951741	6.34646	0.0141747	4.11087	5.74454	3.55087	0.0677138
150500	通辽市	2017	西部	非资源型城市	非省会城市	1.5469	1.88832	1.00617	6.40557	0.0203224	4.11087	5.74579	3.79298	0.108276
150500	通辽市	2018	西部	非资源型城市	非省会城市	1.46413	2.00674	0.886633	6.53127	0.0198602	4.14313	5.74723	4.00301	0.0879917
150500	通辽市	2019	西部	非资源型城市	非省会城市	1.40706	2.12701	0.955779	6.33069	0.0184688	4.14313	5.74901	4.10129	0.100781
150500	通辽市	2020	西部	非资源型城市	非省会城市	1.33865	2.09887	1.22232	6.30127	0.0261551	4.14313	5.65861	4.08603	0.0810023
150500	通辽市	2021	西部	非资源型城市	非省会城市	1.25148	2.22282	1.24742	6.23247	0.0391637	4.14313	5.65358	4.38485	0.106662
150600	鄂尔多斯市	2008	西部	资源型城市	非省会城市	2.37289	0.229	0.394646	6.71581	0.0374121	4.27667	5.06972	1.86347	0.1025
150600	鄂尔多斯市	2009	西部	资源型城市	非省会城市	2.5661	0.512102	0.638612	6.75414	0.0141513	4.70048	5.09092	2.09818	0.150884
150600	鄂尔多斯市	2010	西部	资源型城市	非省会城市	2.44354	0.799401	0.844319	6.75362	0.01103	4.72739	5.27274	2.33038	0.108016
150600	鄂尔多斯市	2011	西部	资源型城市	非省会城市	2.35978	1.07111	1.27545	6.73245	0.0123415	4.72739	5.29797	2.5614	0.220302
150600	鄂尔多斯市	2012	西部	资源型城市	非省会城市	2.35881	1.34035	1.06177	6.73038	0.00729507	4.72739	5.30042	2.84752	0.131065
150600	鄂尔多斯市	2013	西部	资源型城市	非省会城市	2.26808	1.56503	1.2912	6.7423	0.0177848	4.72739	5.30703	3.04971	0.100819
150600	鄂尔多斯市	2014	西部	资源型城市	非省会城市	2.17067	1.77023	1.27033	6.77673	0.0109361	4.72739	5.31562	2.90909	0.0578993
150600	鄂尔多斯市	2015	西部	资源型城市	非省会城市	2.10263	1.98354	1.38331	6.80865	0.0104832	4.75359	5.32062	3.11274	0.0878085
150600	鄂尔多斯市	2016	西部	资源型城市	非省会城市	2.04499	2.20134	1.40758	6.82454	0.0192261	4.75359	5.32559	3.25357	0.0467232
150600	鄂尔多斯市	2017	西部	资源型城市	非省会城市	1.95543	2.38701	1.65225	6.83969	0.0147891	4.75359	5.33209	3.40773	0.0666907
150600	鄂尔多斯市	2018	西部	资源型城市	非省会城市	1.86514	2.55637	1.66619	6.85523	0.00218696	4.77068	5.33677	3.55722	0.0927134
150600	鄂尔多斯市	2019	西部	资源型城市	非省会城市	1.7852	2.69862	1.84614	6.72609	0.00158669	4.77068	5.34119	3.72421	0.136602
150600	鄂尔多斯市	2020	西部	资源型城市	非省会城市	1.65277	2.59136	2.01104	6.72838	0.0130164	4.77068	5.37324	3.69065	0.200521
150600	鄂尔多斯市	2021	西部	资源型城市	非省会城市	1.60051	2.84276	1.99133	6.60817	0.0189409	4.77068	5.37916	3.8381	0.173274
150700	呼伦贝尔市	2008	西部	资源型城市	非省会城市	1.55429	0.15	0.295687	6.1578	0.306934	3.3322	5.59798	1.14422	0.204375
150700	呼伦贝尔市	2009	西部	资源型城市	非省会城市	1.73764	0.346771	0.458202	6.24589	0.190484	3.3322	5.5975	1.26102	0.200586
150700	呼伦贝尔市	2010	西部	资源型城市	非省会城市	1.67337	0.547439	0.543948	6.19219	0.168944	3.68888	5.53977	1.36526	0.170212
150700	呼伦贝尔市	2011	西部	资源型城市	非省会城市	1.697	0.770271	0.690633	6.18557	0.144706	3.73767	5.53722	1.49188	0.176974
150700	呼伦贝尔市	2012	西部	资源型城市	非省会城市	1.77613	1.00926	0.739338	6.17796	0.103537	3.8712	5.53525	1.6454	0.180009
150700	呼伦贝尔市	2013	西部	资源型城市	非省会城市	1.73927	1.20014	0.84482	6.14438	0.102733	4.07754	5.53414	1.75664	0.219069
150700	呼伦贝尔市	2014	西部	资源型城市	非省会城市	1.69824	1.38495	0.982408	6.24232	0.147577	4.07754	5.53319	1.99577	0.232413
150700	呼伦贝尔市	2015	西部	资源型城市	非省会城市	1.67288	1.57813	1.09677	6.30228	0.116431	4.07754	5.53201	2.13724	0.249001
150700	呼伦贝尔市	2016	西部	资源型城市	非省会城市	1.63369	1.7586	1.22211	6.35846	0.10868	4.07754	5.53244	2.27247	0.21179
150700	呼伦贝尔市	2017	西部	资源型城市	非省会城市	1.44289	1.76136	1.30081	6.37117	0.173654	4.07754	5.53307	2.41294	0.159133
150700	呼伦贝尔市	2018	西部	资源型城市	非省会城市	1.34554	1.8442	1.30943	6.41607	0.150555	4.07754	5.53343	2.5374	0.122532
150700	呼伦贝尔市	2019	西部	资源型城市	非省会城市	1.27078	1.92099	1.39537	6.35877	0.140821	3.93183	5.53501	2.63257	0.113965
150700	呼伦贝尔市	2020	西部	资源型城市	非省会城市	1.16373	1.8246	1.85709	6.28521	0.128243	3.46574	5.40999	2.63343	0.107406
150700	呼伦贝尔市	2021	西部	资源型城市	非省会城市	1.11474	1.97995	1.78689	6.1697	0.116404	3.46574	5.39993	2.7744	0.0867601
150800	巴彦淖尔市	2008	西部	非资源型城市	非省会城市	1.84443	0.178	0.195097	5.95846	0.0453663	3.46574	5.15768	1.13311	0.0985287
150800	巴彦淖尔市	2009	西部	非资源型城市	非省会城市	2.03011	0.405138	0.355515	5.99577	0.0464858	3.63759	5.15485	1.23995	0.0730781
150800	巴彦淖尔市	2010	西部	非资源型城市	非省会城市	1.81823	0.594832	0.42116	5.97328	0.0597702	3.63759	5.11751	1.32606	0.141283
150800	巴彦淖尔市	2011	西部	非资源型城市	非省会城市	1.67941	0.762289	0.609631	5.97962	0.0863337	3.63759	5.11397	1.43885	0.0899158
150800	巴彦淖尔市	2012	西部	非资源型城市	非省会城市	1.65784	0.942043	0.650611	5.99416	0.0985685	3.63759	5.11751	1.57658	0.0874922
150800	巴彦淖尔市	2013	西部	非资源型城市	非省会城市	1.61853	1.11683	0.790734	5.98509	0.106077	3.73767	5.11835	1.6846	0.111452
150800	巴彦淖尔市	2014	西部	非资源型城市	非省会城市	1.56933	1.27982	0.924475	5.99609	0.200403	3.93183	5.11937	1.84459	0.069375
150800	巴彦淖尔市	2015	西部	非资源型城市	非省会城市	1.53792	1.45081	0.993263	6.08193	0.180375	3.93183	5.12236	1.96716	0.0777751
150800	巴彦淖尔市	2016	西部	非资源型城市	非省会城市	1.50714	1.62237	1.03909	6.14892	0.144401	3.93183	5.12587	2.10349	0.0937862
150800	巴彦淖尔市	2017	西部	非资源型城市	非省会城市	1.40852	1.71939	1.15622	6.12758	0.256337	3.93183	5.12682	2.23853	0.104129
150800	巴彦淖尔市	2018	西部	非资源型城市	非省会城市	1.35964	1.86352	1.22448	6.12396	0.302043	3.93183	5.12972	2.37599	0.0844268
150800	巴彦淖尔市	2019	西部	非资源型城市	非省会城市	1.33126	2.01242	1.26107	6.24786	0.315314	3.93183	5.13214	2.48289	0.0723314
150800	巴彦淖尔市	2020	西部	非资源型城市	非省会城市	1.2547	1.96724	1.50111	6.21712	0.213249	3.93183	5.03448	2.53788	0.150572
150800	巴彦淖尔市	2021	西部	非资源型城市	非省会城市	1.17941	2.09483	1.44241	6.12547	0.237253	3.93183	5.02913	2.70845	0.155361
150900	乌兰察布市	2008	西部	非资源型城市	非省会城市	1.40923	0.136	0.832591	6.10231	0.0161083	3.55535	5.36218	1.10111	0.152984
150900	乌兰察布市	2009	西部	非资源型城市	非省会城市	1.44996	0.28936	0.329805	6.19976	0.00709727	3.71357	5.35918	1.20826	0.110778
150900	乌兰察布市	2010	西部	非资源型城市	非省会城市	1.31802	0.43119	0.464356	6.15741	0.00980358	3.71357	5.36626	1.28774	0.098467
150900	乌兰察布市	2011	西部	非资源型城市	非省会城市	1.36301	0.618675	0.738312	6.15156	0.00979432	3.95124	5.36345	1.41811	0.110153
150900	乌兰察布市	2012	西部	非资源型城市	非省会城市	1.37363	0.780543	0.621771	6.16336	0.00418102	3.95124	5.36101	1.56826	0.072417
150900	乌兰察布市	2013	西部	非资源型城市	非省会城市	1.366	0.942572	0.780028	6.17983	0.00348138	4.09434	5.358	1.68639	0.122692
150900	乌兰察布市	2014	西部	非资源型城市	非省会城市	1.34159	1.09409	0.898871	6.27079	0.00330437	4.09434	5.35522	1.83347	0.162179
150900	乌兰察布市	2015	西部	非资源型城市	非省会城市	1.33737	1.26162	1.11306	6.32397	0.00504393	4.09434	5.35247	1.95486	0.0883369
150900	乌兰察布市	2016	西部	非资源型城市	非省会城市	1.31488	1.41541	1.20805	6.36024	0.00544758	4.09434	5.35029	2.08624	0.0699245
150900	乌兰察布市	2017	西部	非资源型城市	非省会城市	1.26437	1.54343	1.26183	6.38134	0.0231245	4.2485	5.3483	2.22364	0.105092
150900	乌兰察布市	2018	西部	非资源型城市	非省会城市	1.22816	1.68332	1.30624	6.40876	0.0154607	4.2485	5.34525	2.35144	0.0962696
150900	乌兰察布市	2019	西部	非资源型城市	非省会城市	1.2236	1.84968	1.43958	6.45187	0.0440594	4.31749	5.34243	2.44765	0.073354
150900	乌兰察布市	2020	西部	非资源型城市	非省会城市	1.22334	1.91807	1.89122	6.3807	0.0366385	4.31749	5.13297	2.44499	0.0777993
150900	乌兰察布市	2021	西部	非资源型城市	非省会城市	1.1719	2.08149	2.03796	6.36475	0.0307522	4.31749	5.11169	2.58499	0.134845
210100	沈阳市	2008	东部	非资源型城市	省会城市	1.689	0.163	0.255412	6.81288	0.128271	5.9135	6.65415	1.6296	0.325157
210100	沈阳市	2009	东部	非资源型城市	省会城市	1.63848	0.326983	0.431934	6.81339	0.105146	5.97889	6.66696	1.77137	0.319296
210100	沈阳市	2010	东部	非资源型城市	省会城市	1.57142	0.514088	0.330118	6.81277	0.105991	6.02102	6.6978	1.91401	0.305911
210100	沈阳市	2011	东部	非资源型城市	省会城市	1.54289	0.70032	0.449287	6.79322	0.115952	6.06379	6.58299	2.06118	0.343717
210100	沈阳市	2012	东部	非资源型城市	省会城市	1.53168	0.870352	0.504967	6.78896	0.121882	6.1203	6.5859	2.26837	0.373198
210100	沈阳市	2013	东部	非资源型城市	省会城市	1.49986	1.03494	0.497181	6.7953	0.123964	6.1203	6.58906	2.43459	0.388249
210100	沈阳市	2014	东部	非资源型城市	省会城市	1.41877	1.15704	0.611248	6.82699	0.136369	6.14204	6.59414	2.80488	0.374222
210100	沈阳市	2015	东部	非资源型城市	省会城市	1.30425	1.23038	0.675931	6.86485	0.120295	6.14204	6.59359	2.96792	0.322514
210100	沈阳市	2016	东部	非资源型城市	省会城市	1.02696	1.10548	0.757324	7.04852	0.135702	6.37673	6.59837	3.10688	0.403646
210100	沈阳市	2017	东部	非资源型城市	省会城市	0.96597	1.17917	0.807196	7.07636	0.149934	6.31536	6.60191	3.24873	0.279477
210100	沈阳市	2018	东部	非资源型城市	省会城市	0.946186	1.29685	0.833445	7.10398	0.157223	6.32794	6.61352	3.36097	0.287849
210100	沈阳市	2019	东部	非资源型城市	省会城市	0.921707	1.39331	0.86484	7.17515	0.165927	6.33328	6.62725	3.48709	0.307594
210100	沈阳市	2020	东部	非资源型城市	省会城市	0.900864	1.41246	1.07864	7.1798	0.156438	6.34036	6.63555	3.45505	0.343445
210100	沈阳市	2021	东部	非资源型城市	省会城市	0.890309	1.58133	1.09656	7.13332	0.19534	6.34564	6.64027	3.63824	0.323247
210200	大连市	2008	东部	非资源型城市	非省会城市	1.70972	0.165	0.251387	6.63331	0.846769	5.55296	6.41836	1.67629	0.379216
210200	大连市	2009	东部	非资源型城市	非省会城市	1.70246	0.33975	0.364019	6.70529	0.663405	5.55296	6.42487	1.81766	0.425768
210200	大连市	2010	东部	非资源型城市	非省会城市	1.66099	0.543392	0.401321	6.69266	0.682201	5.96615	6.50584	1.98193	0.515752
210200	大连市	2011	东部	非资源型城市	非省会城市	1.65619	0.75175	0.572812	6.68194	0.635416	5.96615	6.37758	2.14347	0.539217
210200	大连市	2012	东部	非资源型城市	非省会城市	1.64049	0.93218	0.52719	6.6849	0.577932	5.97889	6.38063	2.35254	0.561019
210200	大连市	2013	东部	非资源型城市	非省会城市	1.60295	1.10608	0.748225	6.71716	0.55711	5.98141	6.38249	2.52009	0.604599
210200	大连市	2014	东部	非资源型城市	非省会城市	1.50606	1.22823	0.855628	6.79573	0.517641	5.98141	6.38738	2.7452	0.562019
210200	大连市	2015	东部	非资源型城市	非省会城市	1.40118	1.32181	0.902796	6.89671	0.443549	5.98141	6.38621	2.88622	0.236469
210200	大连市	2016	东部	非资源型城市	非省会城市	1.36813	1.47273	0.957522	6.87831	0.510736	6.07074	6.38957	3.00409	0.301725
210200	大连市	2017	东部	非资源型城市	非省会城市	1.35028	1.6483	1.09111	6.90106	0.596851	6.00389	6.38839	3.13917	0.174339
210200	大连市	2018	东部	非资源型城市	非省会城市	1.3282	1.82044	1.13844	6.92378	0.623198	6.00389	6.3889	3.27022	0.465049
210200	大连市	2019	东部	非资源型城市	非省会城市	1.32553	2.00376	1.11709	6.93185	0.623479	6.09582	6.39476	3.40753	0.392668
210200	大连市	2020	东部	非资源型城市	非省会城市	1.29524	2.0308	1.2121	6.93181	0.548249	6.09582	6.39959	3.40325	0.327516
210200	大连市	2021	东部	非资源型城市	非省会城市	1.28329	2.27932	1.3229	6.88357	0.542867	6.09582	6.40291	3.57882	0.271772
210300	鞍山市	2008	东部	资源型城市	非省会城市	1.72009	0.166	0.149075	6.73222	0.201981	4.99721	5.8603	1.45086	0.0941311
210300	鞍山市	2009	东部	资源型城市	非省会城市	1.83676	0.366552	0.296581	6.75752	0.10224	5.03695	5.86079	1.59415	0.0916627
210300	鞍山市	2010	东部	资源型城市	非省会城市	1.78879	0.5852	0.327491	6.74791	0.133265	5.0626	5.89877	1.72329	0.0923054
210300	鞍山市	2011	东部	资源型城市	非省会城市	1.67343	0.759572	0.349829	6.75389	0.135166	5.09375	5.86249	1.90725	0.0835889
210300	鞍山市	2012	东部	资源型城市	非省会城市	1.61542	0.917934	0.368827	6.72983	0.106797	5.11799	5.85879	2.11797	0.101049
210300	鞍山市	2013	东部	资源型城市	非省会城市	1.57767	1.08863	0.422241	6.73809	0.115211	5.11799	5.85736	2.27953	0.0969826
210300	鞍山市	2014	东部	资源型城市	非省会城市	1.48855	1.21395	0.657094	6.76349	0.11869	5.1358	5.85278	2.34234	0.188072
210300	鞍山市	2015	东部	资源型城市	非省会城市	1.36194	1.28479	0.584393	6.81525	0.0756897	5.14166	5.84644	2.49107	0.0985881
210300	鞍山市	2016	东部	资源型城市	非省会城市	0.974923	1.04946	0.584032	7.0071	0.124034	5.14749	5.84557	2.5795	0.0791602
210300	鞍山市	2017	东部	资源型城市	非省会城市	0.92519	1.12939	0.621802	6.9819	0.170851	5.15329	5.84064	2.72071	0.0958589
210300	鞍山市	2018	东部	资源型城市	非省会城市	0.904084	1.23914	0.580164	6.95766	0.163044	5.15906	5.83423	2.845	0.0531107
210300	鞍山市	2019	东部	资源型城市	非省会城市	0.910074	1.37573	0.715715	6.9012	0.166854	5.16479	5.82836	2.95713	0.0708138
210300	鞍山市	2020	东部	资源型城市	非省会城市	0.883498	1.38523	0.771998	6.92756	0.164486	5.19296	5.8183	2.92408	0.0677861
210300	鞍山市	2021	东部	资源型城市	非省会城市	0.840333	1.49257	0.718656	6.90223	0.236917	5.17615	5.80934	3.11563	0.0350583
210400	抚顺市	2008	东部	资源型城市	非省会城市	1.65791	0.16	0.133357	6.57768	0.128146	4.82028	5.40923	1.19102	0.1206
210400	抚顺市	2009	东部	资源型城市	非省会城市	1.62133	0.32356	0.365186	6.59026	0.086862	4.83628	5.40672	1.30772	0.108769
210400	抚顺市	2010	东部	资源型城市	非省会城市	1.67681	0.548565	0.305411	6.5711	0.0775134	4.86753	5.36509	1.43453	0.128994
210400	抚顺市	2011	东部	资源型城市	非省会城市	1.67595	0.760719	0.313948	6.52785	0.0578101	4.91265	5.39408	1.6153	0.142343
210400	抚顺市	2012	东部	资源型城市	非省会城市	1.67029	0.949116	0.331965	6.5154	0.0498391	4.8752	5.39044	1.78578	0.206112
210400	抚顺市	2013	东部	资源型城市	非省会城市	1.63253	1.12648	0.372936	6.51144	0.0496216	4.89784	5.3845	1.92421	0.200605
210400	抚顺市	2014	东部	资源型城市	非省会城市	1.53254	1.24982	0.451702	6.59232	0.0441777	4.91265	5.38174	2.09246	0.210288
210400	抚顺市	2015	东部	资源型城市	非省会城市	1.37256	1.29482	0.508341	6.66	0.0455483	4.92725	5.37435	2.22587	0.123923
210400	抚顺市	2016	东部	资源型城市	非省会城市	1.05149	1.13189	0.534916	6.70019	0.0598901	4.93447	5.36971	2.32144	0.0493832
210400	抚顺市	2017	东部	资源型城市	非省会城市	0.96391	1.17666	0.619839	6.6956	0.041667	4.94876	5.35044	2.4364	0.0264659
210400	抚顺市	2018	东部	资源型城市	非省会城市	0.931547	1.27678	0.645764	6.69181	0.0426671	4.94876	5.34186	2.54485	0.0368795
210400	抚顺市	2019	东部	资源型城市	非省会城市	0.790398	1.19482	0.656991	6.72577	0.044859	4.95583	5.33127	2.64599	0.0344392
210400	抚顺市	2020	东部	资源型城市	非省会城市	0.720057	1.12897	0.76334	6.75003	0.0444444	4.95583	5.31025	2.61091	0.057657
210400	抚顺市	2021	东部	资源型城市	非省会城市	0.647612	1.15026	0.770418	6.74131	0.0563218	4.81218	5.30231	2.78199	0.0446207
210500	本溪市	2008	东部	资源型城市	非省会城市	1.55429	0.15	0.184163	6.51196	0.419133	4.67283	5.04883	1.27618	0.132109
210500	本溪市	2009	东部	资源型城市	非省会城市	1.80618	0.36045	0.24812	6.58422	0.213142	4.67283	5.0471	1.40851	0.136535
210500	本溪市	2010	东部	资源型城市	非省会城市	1.76715	0.578122	0.283709	6.5625	0.273506	4.67283	5.14137	1.56296	0.132653
210500	本溪市	2011	东部	资源型城市	非省会城市	1.74651	0.792747	0.364874	6.54953	0.254964	4.67283	5.0389	1.7519	0.20635
210500	本溪市	2012	东部	资源型城市	非省会城市	1.7106	0.972021	0.441906	6.57273	0.232144	4.68213	5.03174	1.94119	0.214194
210500	本溪市	2013	东部	资源型城市	非省会城市	1.68018	1.15936	0.450427	6.59999	0.231558	4.69135	5.02585	2.10962	0.241526
210500	本溪市	2014	东部	资源型城市	非省会城市	1.58843	1.2954	0.489474	6.68201	0.235664	4.69135	5.02388	2.16591	0.257811
210500	本溪市	2015	东部	资源型城市	非省会城市	1.46078	1.37804	0.535714	6.73206	0.179409	4.69135	5.0186	2.29356	0.105375
210500	本溪市	2016	东部	资源型城市	非省会城市	1.08576	1.16877	0.604	6.73353	0.223502	4.69135	5.01064	2.38241	0.077213
210500	本溪市	2017	东部	资源型城市	非省会城市	0.978771	1.1948	0.583333	6.78637	0.327994	4.69135	4.99451	2.51352	0.0634796
210500	本溪市	2018	东部	资源型城市	非省会城市	0.890946	1.22113	0.567715	6.83939	0.303416	4.69135	4.98498	2.62231	0.0328033
210500	本溪市	2019	东部	资源型城市	非省会城市	0.859233	1.29887	0.539792	6.75944	0.238844	4.69135	4.97328	2.75113	0.0287068
210500	本溪市	2020	东部	资源型城市	非省会城市	0.865075	1.35634	0.753511	6.76855	0.221904	4.69135	4.95864	2.75418	0.0178642
210500	本溪市	2021	东部	资源型城市	非省会城市	0.840585	1.49301	0.708215	6.7631	0.261823	4.62497	4.95018	2.93136	0.0279418
210600	丹东市	2008	东部	非资源型城市	非省会城市	1.66828	0.161	0.138386	6.39393	0.232027	3.97029	5.49224	1.12038	0.120349
210600	丹东市	2009	东部	非资源型城市	非省会城市	1.77249	0.353726	0.253008	6.33992	0.226165	3.97029	5.49174	1.23706	0.117642
210600	丹东市	2010	东部	非资源型城市	非省会城市	1.73504	0.567615	0.247474	6.31393	0.271982	3.97029	5.49909	1.35969	0.11892
210600	丹东市	2011	东部	非资源型城市	非省会城市	1.72022	0.78081	0.315222	6.32191	0.281846	3.97029	5.48521	1.52384	0.13626
210600	丹东市	2012	东部	非资源型城市	非省会城市	1.70317	0.967795	0.340956	6.33146	0.285818	3.97029	5.48272	1.69693	0.138077
210600	丹东市	2013	东部	非资源型城市	非省会城市	1.66777	1.1508	0.411937	6.36655	0.28615	3.97029	5.47897	1.84098	0.195016
210600	丹东市	2014	东部	非资源型城市	非省会城市	1.55881	1.27125	0.494363	6.41565	0.275644	3.97029	5.47855	1.91087	0.16503
210600	丹东市	2015	东部	非资源型城市	非省会城市	1.27534	1.20311	0.540109	6.41011	0.260822	4.34381	5.47269	2.03446	0.148441
210600	丹东市	2016	东部	非资源型城市	非省会城市	1.07468	1.15684	0.588483	6.60436	0.351718	4.34381	5.47185	2.11789	0.147504
210600	丹东市	2017	东部	非资源型城市	非省会城市	0.997152	1.21723	0.656888	6.61542	0.292225	4.44265	5.46044	2.23306	0.117865
210600	丹东市	2018	东部	非资源型城市	非省会城市	0.894572	1.2261	0.649722	6.62646	0.182546	4.44265	5.45575	2.32824	0.117932
210600	丹东市	2019	东部	非资源型城市	非省会城市	0.840546	1.27063	0.762988	6.66818	0.200844	4.44265	5.45061	2.43514	0.0504427
210600	丹东市	2020	东部	非资源型城市	非省会城市	0.816196	1.27971	0.83355	6.64763	0.151131	4.31749	5.44112	2.40047	0.044647
210600	丹东市	2021	东部	非资源型城市	非省会城市	0.801352	1.42333	0.660847	6.5879	0.147537	4.31749	5.43416	2.5647	0.0281499
210700	锦州市	2008	东部	非资源型城市	非省会城市	1.55429	0.15	0.127179	6.23835	0.121943	4.23411	5.73593	1.33869	0.127816
210700	锦州市	2009	东部	非资源型城市	非省会城市	1.67364	0.334	0.252748	6.17736	0.164078	4.26268	5.73719	1.47076	0.144989
210700	锦州市	2010	东部	非资源型城市	非省会城市	1.68152	0.550108	0.2498	6.23525	0.171931	4.26268	5.74508	1.61723	0.134961
210700	锦州市	2011	东部	非资源型城市	非省会城市	1.66274	0.754722	0.291599	6.25235	0.151009	4.26268	5.73107	1.79232	0.119498
210700	锦州市	2012	东部	非资源型城市	非省会城市	1.64935	0.937213	0.359324	6.2631	0.15381	4.27667	5.72945	1.99866	0.197061
210700	锦州市	2013	东部	非资源型城市	非省会城市	1.60529	1.10769	0.383786	6.29131	0.161391	4.34381	5.72326	2.15069	0.190776
210700	锦州市	2014	东部	非资源型城市	非省会城市	1.51332	1.23415	0.462496	6.35167	0.19034	4.34381	5.72129	2.11025	0.188805
210700	锦州市	2015	东部	非资源型城市	非省会城市	1.3343	1.25873	0.571381	6.36627	0.113956	4.34381	5.71241	2.24041	0.066502
210700	锦州市	2016	东部	非资源型城市	非省会城市	1.03084	1.10965	0.634679	6.36186	0.129012	4.47734	5.71109	2.31923	0.0892997
210700	锦州市	2017	东部	非资源型城市	非省会城市	0.99543	1.21513	0.656767	6.4784	0.152763	4.34381	5.69137	2.44109	0.2218
210700	锦州市	2018	东部	非资源型城市	非省会城市	0.98677	1.35247	0.64339	6.59577	0.195699	4.34381	5.68698	2.55272	0.119221
210700	锦州市	2019	东部	非资源型城市	非省会城市	0.933594	1.41128	0.67212	6.66032	0.219553	4.34381	5.68154	2.66631	0.46027
210700	锦州市	2020	东部	非资源型城市	非省会城市	0.901651	1.41369	0.749395	6.64137	0.132662	4.34381	5.66746	2.63955	0.0884515
210700	锦州市	2021	东部	非资源型城市	非省会城市	0.880181	1.56334	0.620654	6.66349	0.11219	4.34381	5.66157	2.76611	0.0867422
210800	营口市	2008	东部	非资源型城市	非省会城市	2.10348	0.203	0.163414	6.45611	0.235458	4.57471	5.45168	1.38003	0.0994928
210800	营口市	2009	东部	非资源型城市	非省会城市	2.24093	0.447209	0.316099	6.50059	0.142945	4.58497	5.45711	1.52787	0.188484
210800	营口市	2010	东部	非资源型城市	非省会城市	2.15441	0.704812	0.298538	6.5506	0.197294	4.59512	5.49244	1.69047	0.200758
210800	营口市	2011	东部	非资源型城市	非省会城市	2.07485	0.941781	0.495541	6.57202	0.228692	4.63473	5.46171	1.86386	0.244657
210800	营口市	2012	东部	非资源型城市	非省会城市	2.02644	1.15149	0.6057	6.59665	0.251003	4.64439	5.46001	2.08244	0.254051
210800	营口市	2013	东部	非资源型城市	非省会城市	1.9681	1.35804	0.673978	6.62596	0.273845	4.70048	5.44889	2.25288	0.250457
210800	营口市	2014	东部	非资源型城市	非省会城市	1.85318	1.51131	0.697385	6.6807	0.272769	4.70048	5.45233	2.34913	0.0691814
210800	营口市	2015	东部	非资源型城市	非省会城市	1.72185	1.62432	0.552451	6.71718	0.270817	4.70048	5.44932	2.50685	0.0560859
210800	营口市	2016	东部	非资源型城市	非省会城市	1.32611	1.42749	0.591924	6.75243	0.310624	5.24175	5.45018	2.62148	0.0320606
210800	营口市	2017	东部	非资源型城市	非省会城市	1.26883	1.54887	0.63201	6.7654	0.292572	5.19296	5.44587	2.75741	0.0383156
210800	营口市	2018	东部	非资源型城市	非省会城市	1.23978	1.69925	0.678911	6.77928	0.320503	5.19296	5.44415	2.90368	0.0311943
210800	营口市	2019	东部	非资源型城市	非省会城市	1.24909	1.8882	0.635615	6.73157	0.356691	5.19296	5.44155	3.01944	0.082387
210800	营口市	2020	东部	非资源型城市	非省会城市	1.23376	1.93441	0.757853	6.76112	0.496593	5.19296	5.43459	2.9876	0.0580453
210800	营口市	2021	东部	非资源型城市	非省会城市	1.12214	1.9931	0.817185	6.71858	0.381012	5.19296	5.42978	3.15311	0.0560727
210900	阜新市	2008	东部	资源型城市	非省会城市	1.37814	0.133	0.0954505	6.0993	0.0331412	4.18965	5.2615	0.969681	0.111153
210900	阜新市	2009	东部	资源型城市	非省会城市	1.58618	0.316546	0.174116	6.08282	0.0270446	4.20469	5.25958	1.08205	0.071084
210900	阜新市	2010	东部	资源型城市	非省会城市	1.67184	0.546942	0.267136	5.96025	0.0259905	4.34381	5.20362	1.20706	0.0563788
210900	阜新市	2011	东部	资源型城市	非省会城市	1.67189	0.758873	0.381052	5.98614	0.0268769	4.34381	5.25802	1.35644	0.183151
210900	阜新市	2012	东部	资源型城市	非省会城市	1.67289	0.95059	0.419102	5.9898	0.0320155	4.34381	5.25541	1.50926	0.21371
210900	阜新市	2013	东部	资源型城市	非省会城市	1.62355	1.12029	0.481947	6.01153	0.0335688	4.34381	5.2528	1.643	0.206576
210900	阜新市	2014	东部	资源型城市	非省会城市	1.47511	1.20298	0.511518	6.13371	0.0366688	4.34381	5.25227	1.80374	0.0714665
210900	阜新市	2015	东部	资源型城市	非省会城市	1.1351	1.0708	0.565699	6.12863	0.0396041	4.34381	5.24439	1.91022	0.0755227
210900	阜新市	2016	东部	资源型城市	非省会城市	0.758132	0.816095	0.612493	6.36721	0.0375154	4.34381	5.24122	1.99841	0.0754258
210900	阜新市	2017	东部	资源型城市	非省会城市	0.674492	0.823359	0.658969	6.4186	0.0468137	4.34381	5.22682	2.12298	0.0685896
210900	阜新市	2018	东部	资源型城市	非省会城市	0.684538	0.938231	0.641622	6.47021	0.0521717	4.34381	5.22036	2.24108	0.0450009
210900	阜新市	2019	东部	资源型城市	非省会城市	0.70272	1.06228	0.683723	6.48131	0.0419437	4.34381	5.2133	2.34389	0.0552254
210900	阜新市	2020	东部	资源型城市	非省会城市	0.707771	1.10971	0.69967	6.45488	0.0616093	4.34381	5.20291	2.37078	0.0878218
210900	阜新市	2021	东部	资源型城市	非省会城市	0.700799	1.24473	0.550499	6.43303	0.0451499	4.34381	5.19407	2.54332	0.0540183
211000	辽阳市	2008	东部	非资源型城市	非省会城市	1.65791	0.16	0.164131	6.48364	0.153876	4.52179	5.21162	1.27156	0.120859
211000	辽阳市	2009	东部	非资源型城市	非省会城市	1.7434	0.34792	0.305755	6.47081	0.123118	4.5326	5.21211	1.40796	0.205011
211000	辽阳市	2010	东部	非资源型城市	非省会城市	1.72273	0.563587	0.334087	6.48492	0.115004	4.58497	5.2251	1.57013	0.198863
211000	辽阳市	2011	东部	非资源型城市	非省会城市	1.70669	0.774671	0.355263	6.48092	0.0558027	4.64439	5.2062	1.7625	0.208166
211000	辽阳市	2012	东部	非资源型城市	非省会城市	1.68498	0.957463	0.402108	6.48192	0.0575533	4.63473	5.19462	1.96557	0.202401
211000	辽阳市	2013	东部	非资源型城市	非省会城市	1.64289	1.13363	0.449444	6.489	0.0527207	4.64439	5.19296	2.13779	0.190076
211000	辽阳市	2014	东部	非资源型城市	非省会城市	1.54443	1.25952	0.588105	6.55857	0.0612726	4.64439	5.1924	2.07715	0.213618
211000	辽阳市	2015	东部	非资源型城市	非省会城市	1.42855	1.34764	0.587709	6.58582	0.0679057	4.65396	5.18739	2.2175	0.0885394
211000	辽阳市	2016	东部	非资源型城市	非省会城市	1.16033	1.24904	0.649496	6.6946	0.106567	4.65396	5.18515	2.34229	0.0923911
211000	辽阳市	2017	东部	非资源型城市	非省会城市	1.09875	1.34125	0.723513	6.63726	0.0703236	4.66344	5.17332	2.49031	0.0649233
211000	辽阳市	2018	东部	非资源型城市	非省会城市	1.08107	1.48172	0.761688	6.58731	0.0557163	4.67283	5.16707	2.6112	0.064641
211000	辽阳市	2019	东部	非资源型城市	非省会城市	1.02124	1.54377	0.784404	6.6026	0.0448145	4.67283	5.16135	2.74341	0.0698436
211000	辽阳市	2020	东部	非资源型城市	非省会城市	0.99597	1.56157	0.945507	6.60643	0.0432918	4.67283	5.1504	2.70274	0.108616
211000	辽阳市	2021	东部	非资源型城市	非省会城市	0.864764	1.53596	0.881494	6.57941	0.0350003	4.61512	5.14342	2.84259	0.112
211100	盘锦市	2008	东部	资源型城市	非省会城市	1.13982	0.11	0.216995	6.18361	0.037636	4.06044	4.88129	1.62653	0.0650218
211100	盘锦市	2009	东部	资源型城市	非省会城市	1.10741	0.221	0.31678	6.2926	0.0378636	4.07754	4.8896	1.79281	0.115429
211100	盘锦市	2010	东部	资源型城市	非省会城市	1.33987	0.438338	0.330341	6.31059	0.0350664	4.11087	4.93627	1.9724	0.104337
211100	盘锦市	2011	东部	资源型城市	非省会城市	1.40618	0.638267	0.405488	6.30716	0.0461618	4.11087	4.87672	2.1682	0.125205
211100	盘锦市	2012	东部	资源型城市	非省会城市	1.43462	0.8152	0.497671	6.29823	0.0563424	4.20469	4.85826	2.39753	0.14876
211100	盘锦市	2013	东部	资源型城市	非省会城市	1.42869	0.985829	0.596899	6.31273	0.0598948	4.2485	4.85981	2.5713	0.157995
211100	盘锦市	2014	东部	资源型城市	非省会城市	1.35737	1.10696	0.781734	6.46833	0.0431896	4.29046	4.86136	2.5962	0.152582
211100	盘锦市	2015	东部	资源型城市	非省会城市	1.26277	1.19124	0.751351	6.48362	0.0441264	4.31749	4.86368	2.72574	0.0949673
211100	盘锦市	2016	东部	资源型城市	非省会城市	1.02318	1.1014	0.874712	6.5154	0.141929	5.2575	4.8683	2.84299	0.1247
211100	盘锦市	2017	东部	资源型城市	非省会城市	1.00383	1.22538	0.928241	6.57157	0.099744	4.55388	4.86445	2.9789	0.084106
211100	盘锦市	2018	东部	资源型城市	非省会城市	0.989843	1.35668	0.924557	6.62921	0.139084	4.67283	4.86676	3.13046	0.0536587
211100	盘锦市	2019	东部	资源型城市	非省会城市	1.03778	1.56878	0.953077	6.57349	0.16661	4.67283	4.86753	3.24681	0.044676
211100	盘锦市	2020	东部	资源型城市	非省会城市	1.05136	1.64842	1.09513	6.54405	0.166641	4.67283	4.86214	3.28019	0.151817
211100	盘锦市	2021	东部	资源型城市	非省会城市	0.935534	1.66166	0.870843	6.55792	0.23286	4.67283	4.86214	3.46504	0.13102
211200	铁岭市	2008	东部	非资源型城市	非省会城市	2.07239	0.2	0.109904	5.9494	0.0196843	3.78419	5.72267	1.04475	0.199486
211200	铁岭市	2009	东部	非资源型城市	非省会城市	2.08454	0.416	0.235955	5.9855	0.0486014	3.78419	5.72355	1.15121	0.194599
211200	铁岭市	2010	东部	非资源型城市	非省会城市	1.96412	0.64256	0.275233	6.011	0.051125	3.78419	5.60496	1.25715	0.258444
211200	铁岭市	2011	东部	非资源型城市	非省会城市	1.91502	0.869233	0.291899	6.01049	0.0407	3.78419	5.71998	1.41323	0.35844
211200	铁岭市	2012	东部	非资源型城市	非省会城市	1.82577	1.03746	0.334878	6.01716	0.0355537	3.80666	5.71109	1.57619	0.380099
211200	铁岭市	2013	东部	非资源型城市	非省会城市	1.69545	1.1699	0.410732	6.02714	0.0513026	4.04305	5.7101	1.71433	0.332996
211200	铁岭市	2014	东部	非资源型城市	非省会城市	1.47445	1.20245	0.483113	5.98908	0.0728064	4.04305	5.71043	1.58938	0.328252
211200	铁岭市	2015	东部	非资源型城市	非省会城市	1.12989	1.0659	0.498003	6.03017	0.0621427	4.04305	5.70511	1.67968	0.141868
211200	铁岭市	2016	东部	非资源型城市	非省会城市	0.90191	0.970865	0.538846	6.20758	0.042915	4.04305	5.70345	1.74945	0.140653
211200	铁岭市	2017	东部	非资源型城市	非省会城市	0.798557	0.974807	0.578141	6.23642	0.0328896	4.18965	5.68256	1.85565	0.133574
211200	铁岭市	2018	东部	非资源型城市	非省会城市	0.729955	1.00048	0.595336	6.26541	0.0661752	4.18965	5.67538	1.9513	0.127048
211200	铁岭市	2019	东部	非资源型城市	非省会城市	0.700216	1.05849	0.660443	6.31692	0.0508506	4.2485	5.66712	2.03913	0.139047
211200	铁岭市	2020	东部	非资源型城市	非省会城市	0.705302	1.10584	0.740624	6.30384	0.0493733	4.2485	5.65354	2.06027	0.139216
211200	铁岭市	2021	东部	非资源型城市	非省会城市	0.694923	1.23429	0.501238	6.30562	0.105991	4.2485	5.64439	2.21407	0.0990642
211300	朝阳市	2008	东部	非资源型城市	非省会城市	2.07239	0.2	0.144762	5.94057	0.060024	3.55535	5.83059	1.01321	0.180716
211300	朝阳市	2009	东部	非资源型城市	非省会城市	2.06049	0.4112	0.363896	6.04499	0.059788	3.68888	5.79755	1.08911	0.162654
211300	朝阳市	2010	东部	非资源型城市	非省会城市	1.97298	0.645459	0.300861	5.99439	0.051179	3.68888	5.71854	1.1873	0.149404
211300	朝阳市	2011	东部	非资源型城市	非省会城市	1.92229	0.872533	0.381525	5.97462	0.0427494	3.68888	5.83188	1.30576	0.222319
211300	朝阳市	2012	东部	非资源型城市	非省会城市	1.89142	1.07477	0.393717	5.94248	0.0428379	3.68888	5.83071	1.44537	0.228451
211300	朝阳市	2013	东部	非资源型城市	非省会城市	1.82518	1.25942	0.457732	5.95851	0.0409095	3.7612	5.82747	1.55753	0.165197
211300	朝阳市	2014	东部	非资源型城市	非省会城市	1.65236	1.34754	0.591897	6.08138	0.058073	3.91202	5.83071	1.5942	0.17454
211300	朝阳市	2015	东部	非资源型城市	非省会城市	1.26918	1.1973	0.540041	6.16282	0.0728258	4.04305	5.83159	1.70516	0.0601825
211300	朝阳市	2016	东部	非资源型城市	非省会城市	0.989784	1.06546	0.61976	6.3795	0.0740175	4.04305	5.83218	1.78077	0.0469483
211300	朝阳市	2017	东部	非资源型城市	非省会城市	0.945574	1.15427	0.701634	6.41467	0.0481558	4.07754	5.8186	1.88256	0.0497837
211300	朝阳市	2018	东部	非资源型城市	非省会城市	0.917609	1.25768	0.688896	6.45421	0.0525171	4.07754	5.81681	1.94659	0.0493848
211300	朝阳市	2019	东部	非资源型城市	非省会城市	0.911137	1.37733	0.757241	6.32904	0.046756	4.09434	5.81383	2.00206	0.0477461
211300	朝阳市	2020	东部	非资源型城市	非省会城市	0.920917	1.4439	0.84799	6.3186	0.0456621	4.09434	5.80182	2.02326	0.0464954
211300	朝阳市	2021	东部	非资源型城市	非省会城市	0.888611	1.57831	0.821091	6.28492	0.0557153	4.12713	5.79332	2.15096	0.0483704
211400	葫芦岛市	2008	东部	资源型城市	非省会城市	1.45068	0.14	0.126786	6.36681	0.147437	4.21951	5.63479	1.34182	0.0873702
211400	葫芦岛市	2009	东部	资源型城市	非省会城市	1.27277	0.254	0.272934	6.4557	0.155406	4.27667	5.63843	1.48796	0.116499
211400	葫芦岛市	2010	东部	资源型城市	非省会城市	1.37054	0.44837	0.270631	6.41859	0.171236	4.31749	5.56968	1.64441	0.177082
211400	葫芦岛市	2011	东部	资源型城市	非省会城市	1.37391	0.623623	0.295059	6.41303	0.127729	4.38203	5.63942	1.81329	0.259313
211400	葫芦岛市	2012	东部	资源型城市	非省会城市	1.35464	0.769749	0.33	6.40225	0.11886	4.38203	5.63479	2.02012	0.285682
211400	葫芦岛市	2013	东部	资源型城市	非省会城市	1.3002	0.897171	0.389782	6.42957	0.106157	4.39445	5.63443	2.18086	0.306952
211400	葫芦岛市	2014	东部	资源型城市	非省会城市	1.2048	0.982543	0.453153	6.48096	0.158023	4.44265	5.63729	1.97386	0.318758
211400	葫芦岛市	2015	东部	资源型城市	非省会城市	1.04364	0.984526	0.475544	6.4808	0.138378	4.45435	5.63515	2.09346	0.0897292
211400	葫芦岛市	2016	东部	资源型城市	非省会城市	0.93488	1.00636	0.52656	6.50676	0.0754647	4.46591	5.63657	2.19784	0.0406425
211400	葫芦岛市	2017	东部	资源型城市	非省会城市	0.923018	1.12674	0.590975	6.45883	0.140481	4.47734	5.62402	2.31628	0.0397966
211400	葫芦岛市	2018	东部	资源型城市	非省会城市	0.92914	1.27348	0.718524	6.41709	0.101788	4.49981	5.62185	2.41937	0.152624
211400	葫芦岛市	2019	东部	资源型城市	非省会城市	0.922146	1.39398	0.745468	6.46118	0.122552	4.49981	5.61968	2.52025	0.0431846
211400	葫芦岛市	2020	东部	资源型城市	非省会城市	0.815786	1.27907	0.814611	6.45715	0.126299	4.5326	5.60727	2.52352	0.0187273
211400	葫芦岛市	2021	东部	资源型城市	非省会城市	0.797119	1.41581	0.806559	6.42127	0.0704855	4.55388	5.60359	2.65555	0.0460333
220100	长春市	2008	中部	非资源型城市	省会城市	1.70972	0.165	0.199533	6.58846	0.238224	5.79301	6.61907	1.43702	0.0936961
220100	长春市	2009	中部	非资源型城市	省会城市	1.70246	0.33975	0.315428	6.63421	0.205071	5.8999	6.6261	1.54256	0.104927
220100	长春市	2010	中部	非资源型城市	省会城市	1.66509	0.544732	0.337469	6.62818	0.26883	5.97635	6.63029	1.66032	0.104976
220100	长春市	2011	中部	非资源型城市	省会城市	1.65274	0.750181	0.328976	6.63419	0.279837	6.03548	6.94336	1.79904	0.110173
220100	长春市	2012	中部	非资源型城市	省会城市	1.6898	0.960203	0.390554	6.65882	0.278759	6.07304	6.9334	1.97168	0.0983588
220100	长春市	2013	中部	非资源型城市	省会城市	1.62733	1.1229	0.455365	6.64984	0.252509	6.11368	6.92222	2.16962	0.15755
220100	长春市	2014	中部	非资源型城市	省会城市	1.54871	1.26301	0.502845	6.68234	0.23823	6.15273	6.91243	1.94956	0.131189
220100	长春市	2015	中部	非资源型城市	省会城市	1.49477	1.41011	0.62889	6.73452	1.5758	6.22654	6.90139	2.34168	0.162702
220100	长春市	2016	中部	非资源型城市	省会城市	1.48235	1.59568	0.691996	6.79281	0.157146	6.2519	6.88363	2.15891	0.159372
220100	长春市	2017	中部	非资源型城市	省会城市	1.47729	1.80334	0.715616	6.82967	0.145655	6.25575	6.86753	2.27835	0.208539
220100	长春市	2018	中部	非资源型城市	省会城市	1.46299	2.00518	0.769109	6.86645	0.146968	6.29527	6.85076	2.69351	0.16966
220100	长春市	2019	中部	非资源型城市	省会城市	1.38611	2.09534	0.769033	6.91702	0.168657	6.29711	6.83616	2.8037	0.191213
220100	长春市	2020	中部	非资源型城市	省会城市	1.40747	2.20677	0.914024	6.81861	0.154806	6.31173	6.80976	2.51266	0.27944
220100	长春市	2021	中部	非资源型城市	省会城市	1.35438	2.40559	1.07184	6.85104	0.166095	6.3315	6.81204	2.69917	0.265812
220200	吉林市	2008	中部	资源型城市	非省会城市	2.14493	0.207	0.204327	6.40585	0.0750908	5.11199	6.07104	1.32201	0.0972775
220200	吉林市	2009	中部	资源型城市	非省会城市	2.03521	0.406155	0.414631	6.47334	0.0348566	5.11199	6.07277	1.47337	0.195098
220200	吉林市	2010	中部	资源型城市	非省会城市	1.77878	0.581924	0.41994	6.49447	0.0317926	5.11199	6.0733	1.55134	0.133092
220200	吉林市	2011	中部	资源型城市	非省会城市	1.78043	0.80814	0.555683	6.52217	0.037158	5.11199	6.01207	1.70964	0.112398
220200	吉林市	2012	中部	资源型城市	非省会城市	1.78813	1.01608	0.636191	6.53917	0.0298612	5.11199	6.00211	1.88548	0.138683
220200	吉林市	2013	中部	资源型城市	非省会城市	1.71503	1.18341	0.685618	6.5741	0.0260744	5.11199	5.99093	2.14738	0.169374
220200	吉林市	2014	中部	资源型城市	非省会城市	1.61175	1.31441	0.812853	6.57393	0.0367128	5.14749	5.98114	1.81053	0.237901
220200	吉林市	2015	中部	资源型城市	非省会城市	1.55035	1.46254	0.987884	6.59831	0.0275756	5.22036	5.9701	2.29692	0.145344
220200	吉林市	2016	中部	资源型城市	非省会城市	1.42958	1.53888	1.11218	6.69139	0.0211167	5.24175	5.95234	1.98713	0.110837
220200	吉林市	2017	中部	资源型城市	非省会城市	1.31472	1.60489	1.06312	6.87014	0.0284871	5.24175	5.93624	2.08915	0.172664
220200	吉林市	2018	中部	资源型城市	非省会城市	1.21655	1.6674	1.09158	7.04459	0.0361952	5.2575	5.91947	2.14219	0.0909314
220200	吉林市	2019	中部	资源型城市	非省会城市	1.12949	1.70741	1.09536	6.7612	0.0458971	5.26269	5.90487	2.20082	0.124065
220200	吉林市	2020	中部	资源型城市	非省会城市	1.09935	1.72366	0.903949	6.6583	0.0375853	5.27811	5.88788	2.219	0.0853131
220200	吉林市	2021	中部	资源型城市	非省会城市	1.07778	1.91432	0.94579	6.6765	0.0532592	5.27811	5.87136	2.38245	0.0866645
220300	四平市	2008	中部	非资源型城市	非省会城市	2.01022	0.194	0.138571	5.73751	0.0164562	3.66356	5.81797	1.29196	0.0564247
220300	四平市	2009	中部	非资源型城市	非省会城市	2.12684	0.424442	0.217263	5.86587	0.0151941	3.82864	5.82393	1.44125	0.0350899
220300	四平市	2010	中部	非资源型城市	非省会城市	1.91568	0.626713	0.27517	5.82852	0.02362	3.93183	5.82833	1.52367	0.04822
220300	四平市	2011	中部	非资源型城市	非省会城市	2.01148	0.913014	0.652944	5.83687	0.0172497	3.93183	5.31812	1.63267	0.0502439
220300	四平市	2012	中部	非资源型城市	非省会城市	2.02422	1.15023	0.76543	5.86459	0.0185203	3.98898	5.30816	1.84315	0.0489668
220300	四平市	2013	中部	非资源型城市	非省会城市	1.95051	1.3459	0.84363	5.89675	0.0175678	3.98898	5.29698	2.1465	0.0588345
220300	四平市	2014	中部	非资源型城市	非省会城市	1.83445	1.49604	1.05468	5.90666	0.0246983	3.98898	5.28718	1.72227	0.077327
220300	四平市	2015	中部	非资源型城市	非省会城市	1.7552	1.65578	1.21463	5.87881	0.0185173	4.06044	5.27615	2.29725	0.0470221
220300	四平市	2016	中部	非资源型城市	非省会城市	1.51844	1.63454	1.29676	5.97106	0.00410065	4.07754	5.25839	1.89496	0.0335064
220300	四平市	2017	中部	非资源型城市	非省会城市	1.42317	1.73728	1.41723	6.19398	0.00236682	4.18965	5.24228	1.99005	0.0565391
220300	四平市	2018	中部	非资源型城市	非省会城市	1.3594	1.8632	1.43151	6.44639	0.00392704	4.12713	5.22552	2.03668	0.0552353
220300	四平市	2019	中部	非资源型城市	非省会城市	1.31778	1.99204	1.59662	6.2961	0.00613191	4.14313	5.21092	2.1205	0.043794
220300	四平市	2020	中部	非资源型城市	非省会城市	1.3335	2.09078	1.76145	6.08612	0.00900417	4.17439	5.19529	2.14595	0.0486338
220300	四平市	2021	中部	非资源型城市	非省会城市	1.31461	2.33495	1.21991	6.15982	0.00745686	4.17439	5.17604	2.2908	0.0352527
220400	辽源市	2008	中部	资源型城市	非省会城市	2.19674	0.212	0.179194	6.34008	0.0176633	3.73767	4.81486	1.28974	0.0927778
220400	辽源市	2009	中部	资源型城市	非省会城市	2.44701	0.488336	0.495233	6.38759	0.0127321	3.7612	4.81851	1.46761	0.0882855
220400	辽源市	2010	中部	资源型城市	非省会城市	2.13417	0.698191	0.335299	6.3934	0.0101738	3.82864	4.81843	1.56033	0.0739499
220400	辽源市	2011	中部	资源型城市	非省会城市	2.10688	0.956316	0.491315	6.39225	0.0138056	3.82864	4.72344	1.679	0.0824788
220400	辽源市	2012	中部	资源型城市	非省会城市	2.09954	1.19303	0.565328	6.42337	0.0178298	3.82864	4.71348	1.85769	0.0761162
220400	辽源市	2013	中部	资源型城市	非省会城市	2.0309	1.40137	0.698726	6.44986	0.0194719	3.82864	4.7023	2.16857	0.074725
220400	辽源市	2014	中部	资源型城市	非省会城市	1.90977	1.55746	0.766082	6.44927	0.0218052	3.82864	4.69251	1.7425	0.110892
220400	辽源市	2015	中部	资源型城市	非省会城市	1.84074	1.73648	0.947846	6.47642	0.0235245	3.82864	4.68147	2.30264	0.108114
220400	辽源市	2016	中部	资源型城市	非省会城市	1.77584	1.91161	0.918618	6.51506	0.0259252	3.82864	4.66371	1.93497	0.0456976
220400	辽源市	2017	中部	资源型城市	非省会城市	1.60653	1.96111	0.969949	6.64747	0.0228853	3.82864	4.64761	2.04437	0.0480372
220400	辽源市	2018	中部	资源型城市	非省会城市	1.43732	1.97	1.08869	6.78618	0.0255094	3.82864	4.63084	2.10288	0.0546331
220400	辽源市	2019	中部	资源型城市	非省会城市	1.34249	2.0294	1.14821	7.00307	0.0443117	3.82864	4.61624	2.18231	0.0646585
220400	辽源市	2020	中部	资源型城市	非省会城市	1.36583	2.14148	1.18755	6.9423	0.0439942	3.91202	4.59794	2.21065	0.0457907
220400	辽源市	2021	中部	资源型城市	非省会城市	1.3401	2.38024	0.8804	6.94577	0.034179	3.91202	4.58405	2.35812	0.0419006
220500	通化市	2008	中部	资源型城市	非省会城市	2.28999	0.221	0.162534	6.40103	0.105947	3.85015	5.42508	1.46324	0.238484
220500	通化市	2009	中部	资源型城市	非省会城市	2.04352	0.407813	0.32116	6.45303	0.0702048	3.85015	5.42491	1.61179	0.299208
220500	通化市	2010	中部	资源型城市	非省会城市	1.98243	0.648549	0.314832	6.47044	0.0535561	3.89182	5.42261	1.70873	0.311425
220500	通化市	2011	中部	资源型城市	非省会城市	2.0281	0.92056	0.682089	6.48209	0.0591111	3.8712	4.98576	1.84874	0.313791
220500	通化市	2012	中部	资源型城市	非省会城市	2.029	1.15295	0.832497	6.47958	0.0377465	3.89182	4.97581	2.06753	0.464873
220500	通化市	2013	中部	资源型城市	非省会城市	2.05777	1.41991	1.07571	6.48322	0.0359032	3.91202	4.96462	2.39562	0.728556
220500	通化市	2014	中部	资源型城市	非省会城市	1.93992	1.58205	1.01721	6.54019	0.0464406	3.93183	4.95483	1.91272	0.482481
220500	通化市	2015	中部	资源型城市	非省会城市	1.87411	1.76795	1.27725	6.55074	0.0392499	3.97029	4.94379	2.56616	0.469531
220500	通化市	2016	中部	资源型城市	非省会城市	1.54467	1.66277	1.42493	6.63849	0.0316949	4.00733	4.92603	2.11546	0.704111
220500	通化市	2017	中部	资源型城市	非省会城市	1.2378	1.51099	1.49377	6.74538	0.0468387	4.04305	4.90993	2.19377	0.6579
220500	通化市	2018	中部	资源型城市	非省会城市	1.16472	1.59637	1.57226	6.85531	0.0416014	4.06044	4.89316	2.28016	0.487194
220500	通化市	2019	中部	资源型城市	非省会城市	1.12989	1.70801	1.59995	6.92663	0.0379081	4.07754	4.87857	2.34475	0.422645
220500	通化市	2020	中部	资源型城市	非省会城市	1.12564	1.76488	1.7981	6.83605	0.0228271	4.07754	4.86345	2.387	0.365861
220500	通化市	2021	中部	资源型城市	非省会城市	1.0995	1.95289	1.51967	6.90797	0.0247857	4.17439	4.84316	2.55157	0.557658
220600	白山市	2008	中部	资源型城市	非省会城市	2.06203	0.199	0.226694	6.32547	0.0498333	4.17439	4.86515	1.29407	0.101049
220600	白山市	2009	中部	资源型城市	非省会城市	2.28891	0.456785	0.410146	6.368	0.026808	3.68888	4.8653	1.44167	0.0781472
220600	白山市	2010	中部	资源型城市	非省会城市	2.16217	0.707352	0.592059	6.34144	0.0291898	3.68888	4.86144	1.51821	0.1203
220600	白山市	2011	中部	资源型城市	非省会城市	2.18279	0.990772	0.856023	6.39933	0.0335583	3.63759	4.66961	1.63549	0.0921845
220600	白山市	2012	中部	资源型城市	非省会城市	2.17803	1.23763	0.887317	6.4276	0.0328229	3.58352	4.65965	1.84263	0.108099
220600	白山市	2013	中部	资源型城市	非省会城市	2.00114	1.38084	0.835048	6.42077	0.0204208	3.85015	4.64847	2.1607	0.180169
220600	白山市	2014	中部	资源型城市	非省会城市	1.88879	1.54035	0.942872	6.42251	0.0216662	3.85015	4.63868	1.51598	0.215819
220600	白山市	2015	中部	资源型城市	非省会城市	1.82403	1.72072	1.15769	6.4403	0.0279488	3.85015	4.62764	2.32105	0.119751
220600	白山市	2016	中部	资源型城市	非省会城市	1.78301	1.91933	1.55168	6.52977	0.0305119	3.85015	4.60988	1.71482	0.164723
220600	白山市	2017	中部	资源型城市	非省会城市	1.66797	2.0361	1.3948	6.6325	0.0245133	3.85015	4.59378	1.801	0.110019
220600	白山市	2018	中部	资源型城市	非省会城市	1.57416	2.15755	1.31244	6.74136	0.0249958	3.8712	4.57701	1.84331	0.0777984
220600	白山市	2019	中部	资源型城市	非省会城市	1.50664	2.27753	1.37662	6.99062	0.0406149	3.8712	4.56241	1.94097	0.0943615
220600	白山市	2020	中部	资源型城市	非省会城市	1.4547	2.28081	1.48297	6.95485	0.0203792	3.8712	4.54902	1.98558	0.0889587
220600	白山市	2021	中部	资源型城市	非省会城市	1.40234	2.49078	1.32257	6.93805	0.0210608	3.68888	4.52526	2.10557	0.0548059
220700	松原市	2008	中部	资源型城市	非省会城市	2.16565	0.209	0.14654	6.05172	0.00853762	3.61092	5.64615	1.32517	0.0254612
220700	松原市	2009	中部	资源型城市	非省会城市	1.89543	0.37826	0.213115	6.13756	0.00583891	3.73767	5.65844	1.39031	0.0439372
220700	松原市	2010	中部	资源型城市	非省会城市	1.69128	0.553299	0.253121	6.13313	0.00540899	3.7612	5.66708	1.47866	0.0134198
220700	松原市	2011	中部	资源型城市	非省会城市	1.69123	0.767654	0.397026	6.1881	0.00503286	3.80666	5.53391	1.61785	0.013461
220700	松原市	2012	中部	资源型城市	非省会城市	1.72735	0.98154	0.455264	6.25224	0.00521933	3.85015	5.52395	1.78518	0.0172976
220700	松原市	2013	中部	资源型城市	非省会城市	1.65795	1.14403	0.551169	6.26366	0.00338087	3.8712	5.51277	2.08107	0.0171344
220700	松原市	2014	中部	资源型城市	非省会城市	1.56581	1.27696	0.615675	6.26709	0.00458624	3.89182	5.50298	1.63719	0.0155861
220700	松原市	2015	中部	资源型城市	非省会城市	1.50569	1.4204	0.744043	6.26242	0.00542916	3.91202	5.49194	2.23732	0.0128199
220700	松原市	2016	中部	资源型城市	非省会城市	1.37798	1.48334	0.968317	6.36813	0.00748967	3.93183	5.47418	1.82693	0.0260642
220700	松原市	2017	中部	资源型城市	非省会城市	1.23142	1.5032	0.914994	6.61672	0.00646475	3.93183	5.45808	1.90951	0.0151555
220700	松原市	2018	中部	资源型城市	非省会城市	1.17163	1.60583	0.983771	6.87018	0.00866838	3.95124	5.44131	1.96771	0.0143127
220700	松原市	2019	中部	资源型城市	非省会城市	1.10711	1.67358	0.97669	6.4783	0.0173741	3.98898	5.42671	2.03939	0.0845205
220700	松原市	2020	中部	资源型城市	非省会城市	1.10322	1.72973	1.12545	6.39082	0.0148732	3.98898	5.41165	2.07405	0.053413
220700	松原市	2021	中部	资源型城市	非省会城市	1.09066	1.93719	0.917168	6.41175	0.011695	3.98898	5.39126	2.2118	0.0469315
220800	白城市	2008	中部	非资源型城市	非省会城市	2.09312	0.202	0.201064	6.13025	0.0250837	3.63759	5.31281	1.27666	0.13181
220800	白城市	2009	中部	非资源型城市	非省会城市	2.09637	0.41836	0.335402	6.18512	0.0158711	3.63759	5.3134	1.42409	0.120047
220800	白城市	2010	中部	非资源型城市	非省会城市	2.11556	0.692104	0.389437	6.17131	0.0123915	3.63759	5.31123	1.46968	0.105238
220800	白城市	2011	中部	非资源型城市	非省会城市	2.14734	0.974685	0.623389	6.13679	0.0138406	3.63759	5.15934	1.58281	0.0967947
220800	白城市	2012	中部	非资源型城市	非省会城市	2.13926	1.2156	0.65458	6.17216	0.0182432	3.73767	5.14938	1.74711	0.0996425
220800	白城市	2013	中部	非资源型城市	非省会城市	2.15019	1.48368	0.764048	6.23387	0.010974	3.73767	5.1382	2.05834	0.102651
220800	白城市	2014	中部	非资源型城市	非省会城市	2.03858	1.66251	0.932755	6.25048	0.0122172	3.89182	5.1284	1.5108	0.123408
220800	白城市	2015	中部	非资源型城市	非省会城市	1.96836	1.85687	1.05036	6.25968	0.0109708	3.7612	5.11737	2.18107	0.134961
220800	白城市	2016	中部	非资源型城市	非省会城市	1.7993	1.93686	1.13383	6.34204	0.0125	3.7612	5.0996	1.70572	0.134116
220800	白城市	2017	中部	非资源型城市	非省会城市	1.69975	2.0749	1.15038	6.37509	0.00917313	3.7612	5.0835	1.80577	0.111597
220800	白城市	2018	中部	非资源型城市	非省会城市	1.56097	2.13947	1.21143	6.42496	0.075215	3.80666	5.06674	1.84989	0.210056
220800	白城市	2019	中部	非资源型城市	非省会城市	1.41531	2.13947	1.23628	6.64226	0.0158124	3.85015	5.05214	1.96708	0.198821
220800	白城市	2020	中部	非资源型城市	非省会城市	1.39258	2.18342	1.43673	6.50213	0.0303335	3.85015	5.03806	1.98706	0.158137
220800	白城市	2021	中部	非资源型城市	非省会城市	1.36909	2.43173	1.29743	6.50473	0.0355297	3.85015	5.01569	2.09515	0.126466
230100	哈尔滨市	2008	中部	非资源型城市	省会城市	1.36778	0.132	0.187028	6.61177	0.0883821	5.82895	6.89631	1.39337	0.252742
230100	哈尔滨市	2009	中部	非资源型城市	省会城市	1.39885	0.27916	0.317547	6.70113	0.0685787	5.84354	6.89843	1.51435	0.19888
230100	哈尔滨市	2010	中部	非资源型城市	省会城市	1.40072	0.458242	0.291463	6.73222	0.078047	5.88332	6.96941	1.61383	0.24383
230100	哈尔滨市	2011	中部	非资源型城市	省会城市	1.40472	0.637606	0.376527	6.74627	0.0747368	5.90536	6.96998	1.74356	0.271209
230100	哈尔滨市	2012	中部	非资源型城市	省会城市	1.41028	0.801367	0.428781	6.77983	0.0739429	5.94803	6.90101	1.89584	0.281099
230100	哈尔滨市	2013	中部	非资源型城市	省会城市	1.3937	0.961688	0.451562	6.78029	0.0807318	5.96871	6.90273	2.08152	0.237506
230100	哈尔滨市	2014	中部	非资源型城市	省会城市	1.34521	1.09704	0.529231	6.811	0.0634628	5.99396	6.89897	2.33383	0.18778
230100	哈尔滨市	2015	中部	非资源型城市	省会城市	1.32074	1.24594	0.664039	6.8375	0.0517396	5.99894	6.88176	2.4743	0.157975
230100	哈尔滨市	2016	中部	非资源型城市	省会城市	1.29097	1.38968	0.580351	6.8871	0.0432685	6.07535	6.99869	2.60411	0.125136
230100	哈尔滨市	2017	中部	非资源型城市	省会城市	1.26174	1.54022	0.629518	7.01093	0.0361797	6.08222	6.99659	2.74504	0.139719
230100	哈尔滨市	2018	中部	非资源型城市	省会城市	1.21457	1.6647	0.648186	7.12943	0.0332832	6.09131	6.99007	2.85002	0.190108
230100	哈尔滨市	2019	中部	非资源型城市	省会城市	1.17879	1.78194	0.790779	7.13336	0.0479139	6.10032	6.85787	2.9378	0.297782
230100	哈尔滨市	2020	中部	非资源型城市	省会城市	1.16058	1.81967	0.941259	7.07433	0.0493613	6.1591	6.90875	2.8816	0.24485
230100	哈尔滨市	2021	中部	非资源型城市	省会城市	1.12927	2.00577	1.06196	7.05553	0.0643838	6.19644	6.84924	3.07706	0.182225
230200	齐齐哈尔市	2008	中部	非资源型城市	非省会城市	1.53357	0.148	0.131773	6.18783	0.0606743	4.74493	6.29637	1.05231	0.128356
230200	齐齐哈尔市	2009	中部	非资源型城市	非省会城市	1.32837	0.265096	0.292016	6.1545	0.0671341	4.74493	6.29733	1.14038	0.115464
230200	齐齐哈尔市	2010	中部	非资源型城市	非省会城市	1.52573	0.499139	0.259735	6.11051	0.0686371	4.90527	6.28544	1.23315	0.168174
230200	齐齐哈尔市	2011	中部	非资源型城市	非省会城市	1.53233	0.695526	0.366294	6.06352	0.0623502	4.94164	6.286	1.32563	0.201134
230200	齐齐哈尔市	2012	中部	非资源型城市	非省会城市	1.46272	0.831168	0.377057	6.06339	0.0440429	4.94164	6.27518	1.46236	0.0883871
230200	齐齐哈尔市	2013	中部	非资源型城市	非省会城市	1.43012	0.986817	0.391749	6.15045	0.0415057	4.94164	6.32255	1.59026	0.0760648
230200	齐齐哈尔市	2014	中部	非资源型城市	非省会城市	1.33429	1.08815	0.546281	6.18881	0.0460419	4.94164	6.26061	1.75261	0.106778
230200	齐齐哈尔市	2015	中部	非资源型城市	非省会城市	1.29736	1.22387	0.66482	6.22904	0.0275235	4.94164	6.25381	1.87702	0.172877
230200	齐齐哈尔市	2016	中部	非资源型城市	非省会城市	1.25264	1.34841	0.680184	6.30412	0.0130019	4.94876	6.24589	1.97837	0.0338788
230200	齐齐哈尔市	2017	中部	非资源型城市	非省会城市	1.22004	1.48932	0.69588	6.37195	0.007924	4.94876	6.2804	2.09615	0.0703988
230200	齐齐哈尔市	2018	中部	非资源型城市	非省会城市	1.1974	1.64116	0.726678	6.44259	0.0194007	4.94876	6.23467	2.19369	0.085281
230200	齐齐哈尔市	2019	中部	非资源型城市	非省会城市	1.1905	1.79963	0.761926	6.23496	0.0377325	4.84419	6.21076	2.28241	0.116404
230200	齐齐哈尔市	2020	中部	非资源型城市	非省会城市	1.27994	2.00681	1.0948	6.12271	0.043327	4.8752	6.00141	2.27451	0.142433
230200	齐齐哈尔市	2021	中部	非资源型城市	非省会城市	1.29237	2.29546	0.864448	6.11895	0.0543366	4.8752	6.2471	2.43124	0.222114
230300	鸡西市	2008	中部	资源型城市	非省会城市	1.27452	0.123	0.147144	6.06626	0.105352	4.36945	5.25212	1.02584	0.0694881
230300	鸡西市	2009	中部	资源型城市	非省会城市	1.39241	0.277875	0.340724	5.91098	0.0963415	4.36945	5.25107	1.11688	0.0734841
230300	鸡西市	2010	中部	资源型城市	非省会城市	1.47827	0.483613	0.27848	5.90272	0.114078	4.36945	5.24681	1.20962	0.0788571
230300	鸡西市	2011	中部	资源型城市	非省会城市	1.52306	0.691319	0.395683	5.86793	0.117453	4.36945	5.24196	1.34555	0.0878046
230300	鸡西市	2012	中部	资源型城市	非省会城市	1.62141	0.921338	0.350072	5.80388	0.11702	4.36945	5.23319	1.44221	0.153553
230300	鸡西市	2013	中部	资源型城市	非省会城市	1.36029	0.93863	0.404278	5.80876	0.130328	4.36945	5.23111	1.4693	0.0670156
230300	鸡西市	2014	中部	资源型城市	非省会城市	1.17473	0.958017	0.533823	5.77095	0.0980022	4.36945	5.22079	1.5943	0.095541
230300	鸡西市	2015	中部	资源型城市	非省会城市	1.10064	1.0383	0.609749	5.78609	0.0305365	4.39445	5.20604	1.63531	0.105365
230300	鸡西市	2016	中部	资源型城市	非省会城市	1.08763	1.17078	0.595192	5.87497	0.0243381	4.39445	5.19822	1.70888	0.0991938
230300	鸡西市	2017	中部	资源型城市	非省会城市	1.07469	1.31189	0.693714	5.88452	0.0286505	4.39445	5.16479	1.79662	0.127876
230300	鸡西市	2018	中部	资源型城市	非省会城市	1.0415	1.42748	0.679321	5.8941	0.0321486	4.38203	5.15819	1.86128	0.0884565
230300	鸡西市	2019	中部	资源型城市	非省会城市	1.01818	1.53914	0.797614	5.87591	0.0398551	4.38203	5.14172	1.92984	0.0983696
230300	鸡西市	2020	中部	资源型城市	非省会城市	1.07235	1.68134	1.16174	5.8203	0.0443647	4.38203	5.00395	1.91746	0.271521
230300	鸡西市	2021	中部	资源型城市	非省会城市	1.09909	1.95215	0.906687	5.92517	0.0563581	4.38203	5.10392	2.07455	0.189934
230400	鹤岗市	2008	中部	资源型城市	非省会城市	1.27452	0.123	0.144464	5.94713	0.0168704	3.7612	4.69474	0.959885	0.0870098
230400	鹤岗市	2009	中部	资源型城市	非省会城市	1.39604	0.2786	0.243322	5.88908	0.018151	3.7612	4.69428	1.00481	0.0973139
230400	鹤岗市	2010	中部	资源型城市	非省会城市	1.48084	0.484454	0.351634	5.80909	0.0220627	3.7612	4.69061	1.08319	0.183675
230400	鹤岗市	2011	中部	资源型城市	非省会城市	1.52844	0.693762	0.581801	5.73996	0.0230492	3.82864	4.68951	1.18078	0.153358
230400	鹤岗市	2012	中部	资源型城市	非省会城市	1.62331	0.92242	0.434382	5.70314	0.0228402	3.93183	4.68822	1.28317	0.117994
230400	鹤岗市	2013	中部	资源型城市	非省会城市	1.07212	0.73979	0.494444	5.72423	0.0157881	3.97029	4.68213	1.28232	0.282894
230400	鹤岗市	2014	中部	资源型城市	非省会城市	0.700202	0.57103	0.584621	5.67102	0.0329654	3.97029	4.67675	1.42821	0.195058
230400	鹤岗市	2015	中部	资源型城市	非省会城市	0.671931	0.633872	0.666918	5.73218	0.051903	3.97029	4.66636	1.47021	0.142597
230400	鹤岗市	2016	中部	资源型城市	非省会城市	0.578226	0.622434	0.715924	5.77124	0.0196475	3.97029	4.65033	1.54307	0.130934
230400	鹤岗市	2017	中部	资源型城市	非省会城市	0.613564	0.748984	0.732673	5.83312	0.0366432	3.97029	4.61512	1.63526	0.085787
230400	鹤岗市	2018	中部	资源型城市	非省会城市	0.612819	0.839932	0.816123	5.8982	0.0261765	3.97029	4.60747	1.7034	0.12349
230400	鹤岗市	2019	中部	资源型城市	非省会城市	0.600668	0.908009	0.83839	6.04047	0.0565476	4.00733	4.59391	1.81158	0.146637
230400	鹤岗市	2020	中部	资源型城市	非省会城市	0.615635	0.965249	1.09775	5.96341	0.0691994	4.02535	4.48864	1.87512	0.0807353
230400	鹤岗市	2021	中部	资源型城市	非省会城市	0.650774	1.15588	0.91469	6.00507	0.0691718	4.02535	4.56081	1.98349	0.105
230500	双鸭山市	2008	中部	资源型城市	非省会城市	1.57502	0.152	0.187146	5.66276	0.240349	4.07754	5.01163	1.11843	0.0838681
230500	双鸭山市	2009	中部	资源型城市	非省会城市	1.5835	0.31601	0.404966	5.68464	0.147051	4.07754	5.01483	1.16627	0.0392284
230500	双鸭山市	2010	中部	资源型城市	非省会城市	1.97564	0.646329	0.356215	5.68698	0.170367	4.07754	4.98539	1.25321	0.0852024
230500	双鸭山市	2011	中部	资源型城市	非省会城市	1.99701	0.906449	0.383066	5.63378	0.167841	4.07754	5.01999	1.39249	0.107473
230500	双鸭山市	2012	中部	资源型城市	非省会城市	2.04814	1.16382	0.388543	5.61178	0.134152	4.07754	5.01609	1.51865	0.0955908
230500	双鸭山市	2013	中部	资源型城市	非省会城市	1.73681	1.19844	0.473333	5.59248	0.133875	4.06044	5.01064	1.55207	0.107997
230500	双鸭山市	2014	中部	资源型城市	非省会城市	1.15953	0.94562	0.62454	5.71241	0.151847	4.06044	5.00656	1.64098	0.13897
230500	双鸭山市	2015	中部	资源型城市	非省会城市	1.06427	1.00399	0.568788	5.80809	0.0917341	4.06044	4.99863	1.7499	0.0857998
230500	双鸭山市	2016	中部	资源型城市	非省会城市	0.971775	1.04607	0.639041	5.92248	0.0208427	4.06044	4.98361	1.83326	0.0294698
230500	双鸭山市	2017	中部	资源型城市	非省会城市	0.939067	1.14633	1.08511	5.90137	0.0210718	4.06044	4.54329	1.93918	0.0217537
230500	双鸭山市	2018	中部	资源型城市	非省会城市	0.914667	1.25365	0.693014	5.88119	0.020118	4.06044	4.96081	2.04023	0.0499598
230500	双鸭山市	2019	中部	资源型城市	非省会城市	0.900874	1.36182	0.737606	6.15353	0.0293277	4.06044	4.94585	2.11222	0.0577101
230500	双鸭山市	2020	中部	资源型城市	非省会城市	0.927316	1.45393	1.195	5.63225	0.0250765	4.06044	4.78749	2.10289	0.049919
230500	双鸭山市	2021	中部	资源型城市	非省会城市	0.944307	1.67724	0.943348	5.66516	0.0403101	4.06044	4.91968	2.25151	0.251047
230600	大庆市	2008	中部	资源型城市	非省会城市	1.27452	0.123	0.237568	6.32151	0.0256237	5.17048	5.61783	1.60765	0.0536216
230600	大庆市	2009	中部	资源型城市	非省会城市	1.298	0.259035	0.324722	6.3715	0.0355244	5.33272	5.63014	1.72606	0.0638678
230600	大庆市	2010	中部	资源型城市	非省会城市	1.25362	0.410119	0.378942	6.34847	0.0359814	5.36129	5.63475	1.83957	0.0428301
230600	大庆市	2011	中部	资源型城市	非省会城市	1.27945	0.580744	0.474562	6.33783	0.0372689	5.4161	5.63722	1.96755	0.0371772
230600	大庆市	2012	中部	资源型城市	非省会城市	1.3002	0.738818	0.550723	6.34117	0.0443147	5.45104	5.64059	2.1331	0.0495418
230600	大庆市	2013	中部	资源型城市	非省会城市	1.24711	0.860535	0.598233	6.34514	0.0499551	5.4848	5.64545	2.3263	0.0610905
230600	大庆市	2014	中部	资源型城市	非省会城市	1.15786	0.944259	0.738079	6.37279	0.0610731	5.50126	5.62866	2.68636	0.0203777
230600	大庆市	2015	中部	资源型城市	非省会城市	0.953552	0.899541	0.85883	6.4435	0.134372	5.50126	5.60193	2.85768	0.0169233
230600	大庆市	2016	中部	资源型城市	非省会城市	0.858592	0.924236	0.882673	6.56478	0.143085	5.50533	5.6191	3.01162	0.0464904
230600	大庆市	2017	中部	资源型城市	非省会城市	0.79969	0.97619	0.927473	6.58602	0.210276	5.50939	5.60947	3.16369	0.0185449
230600	大庆市	2018	中部	资源型城市	非省会城市	0.761256	1.04338	1.00949	6.60762	0.348142	5.51343	5.60914	3.29345	0.0254359
230600	大庆市	2019	中部	资源型城市	非省会城市	0.744288	1.12512	0.985497	6.55728	0.403894	5.52545	5.60709	3.38901	0.131546
230600	大庆市	2020	中部	资源型城市	非省会城市	0.742078	1.1635	1.49604	6.56784	0.326328	5.53339	5.62762	3.27847	0.0580574
230600	大庆市	2021	中部	资源型城市	非省会城市	0.745203	1.3236	1.19519	6.50346	0.397476	5.54126	5.6049	3.48572	0.0645725
230700	伊春市	2008	中部	资源型城市	非省会城市	1.28488	0.124	0.113636	5.97427	0.0856443	5.0814	4.8489	0.834034	0.168816
230700	伊春市	2009	中部	资源型城市	非省会城市	1.36034	0.271475	0.35224	5.74951	0.0878524	5.0814	4.84788	0.903728	0.199001
230700	伊春市	2010	中部	资源型城市	非省会城市	1.44001	0.471096	0.261937	5.74867	0.101064	5.0814	4.84521	0.955745	0.169531
230700	伊春市	2011	中部	资源型城市	非省会城市	1.29716	0.588784	0.406003	5.71453	0.0978169	5.10595	4.84103	1.03354	0.397155
230700	伊春市	2012	中部	资源型城市	非省会城市	1.39126	0.79056	0.362768	5.64442	0.0844919	5.10595	4.8339	1.15773	0.167287
230700	伊春市	2013	中部	资源型城市	非省会城市	1.41038	0.973197	0.395935	5.67512	0.0462076	5.11799	4.81218	1.2982	0.19164
230700	伊春市	2014	中部	资源型城市	非省会城市	0.965904	0.787716	0.475569	5.6378	0.0663404	5.11799	4.80885	1.59493	0.163343
230700	伊春市	2015	中部	资源型城市	非省会城市	0.783846	0.739448	0.602073	5.74657	0.0194007	5.05625	4.80057	1.71905	0.163056
230700	伊春市	2016	中部	资源型城市	非省会城市	0.699856	0.753363	0.742168	5.73698	0.0158775	5.05625	4.78231	1.81186	0.104651
230700	伊春市	2017	中部	资源型城市	非省会城市	0.710514	0.867332	0.707759	5.79905	0.0179453	5.03695	4.75359	1.91794	0.101418
230700	伊春市	2018	中部	资源型城市	非省会城市	0.714555	0.979372	0.725154	5.86398	0.019006	5.03695	4.74502	2.00262	0.0676996
230700	伊春市	2019	中部	资源型城市	非省会城市	0.719893	1.08824	0.746493	5.97095	0.0125532	4.56435	4.7303	2.06732	0.0715719
230700	伊春市	2020	中部	资源型城市	非省会城市	0.750393	1.17654	1.28161	5.95241	0.0214827	4.57471	4.46591	2.02214	0.0768027
230700	伊春市	2021	中部	资源型城市	非省会城市	0.798426	1.41813	1.04278	5.97161	0.022531	4.57471	4.6855	2.08197	0.0866771
230800	佳木斯市	2008	中部	非资源型城市	非省会城市	1.64755	0.159	0.215461	6.18556	0.380381	4.12713	5.52581	0.964672	0.0853199
230800	佳木斯市	2009	中部	非资源型城市	非省会城市	1.6152	0.322337	0.372281	6.07493	0.320745	4.15888	5.52927	1.00156	0.0762723
230800	佳木斯市	2010	中部	非资源型城市	非省会城市	1.74923	0.572258	0.34465	6.15306	0.403164	4.54329	5.53343	1.06792	0.0822119
230800	佳木斯市	2011	中部	非资源型城市	非省会城市	1.75262	0.795519	0.455882	6.05613	0.377164	4.57471	5.52784	1.1544	0.0980315
230800	佳木斯市	2012	中部	非资源型城市	非省会城市	1.83604	1.0433	0.444685	6.08433	0.235077	4.58497	5.48322	1.25385	0.175162
230800	佳木斯市	2013	中部	非资源型城市	非省会城市	1.81402	1.25172	0.49876	5.96046	0.177569	4.57471	5.48894	1.39745	0.0792402
230800	佳木斯市	2014	中部	非资源型城市	非省会城市	1.72262	1.40483	0.608375	6.07235	0.204007	4.57471	5.45138	1.65363	0.0441134
230800	佳木斯市	2015	中部	非资源型城市	非省会城市	1.65488	1.56115	0.739763	6.074	0.0774737	4.57471	5.4425	1.75776	0.118679
230800	佳木斯市	2016	中部	非资源型城市	非省会城市	1.59064	1.71226	0.831806	6.18051	0.0524721	4.57471	5.43433	1.86487	0.0506607
230800	佳木斯市	2017	中部	非资源型城市	非省会城市	1.52487	1.86143	0.858298	6.11138	0.0460869	4.56435	5.45959	1.96799	0.0235774
230800	佳木斯市	2018	中部	非资源型城市	非省会城市	1.44162	1.97589	0.808226	6.0441	0.0424881	4.56435	5.54997	2.06803	0.0265007
230800	佳木斯市	2019	中部	非资源型城市	非省会城市	1.37796	2.08302	0.861587	5.85885	0.0717824	4.56435	5.44979	2.14148	0.0621232
230800	佳木斯市	2020	中部	非资源型城市	非省会城市	1.42424	2.23306	1.13163	5.73873	0.078466	4.56435	5.37064	2.14863	0.150123
230800	佳木斯市	2021	中部	非资源型城市	非省会城市	1.43017	2.54021	1.05784	5.81424	0.121936	4.56435	5.42898	2.31172	0.23435
230900	七台河市	2008	中部	资源型城市	非省会城市	2.70447	0.261	0.176236	6.40743	0.0135709	4.12713	4.50225	1.20331	0.0686039
230900	七台河市	2009	中部	资源型城市	非省会城市	2.95048	0.58881	0.322404	6.37323	0.0129178	4.12713	4.51634	1.30426	0.0532475
230900	七台河市	2010	中部	资源型城市	非省会城市	3.01882	0.987601	0.316133	6.38396	0.0135202	4.12713	4.52233	1.38568	0.0363668
230900	七台河市	2011	中部	资源型城市	非省会城市	2.40788	1.09294	0.435533	6.36615	0.0194314	4.12713	4.53002	1.43145	0.0594691
230900	七台河市	2012	中部	资源型城市	非省会城市	2.22912	1.26666	0.34479	6.36875	0.0211312	4.21951	4.52742	1.43345	0.0787868
230900	七台河市	2013	中部	资源型城市	非省会城市	1.37579	0.949326	0.4	6.43971	0.00628345	4.2485	4.52179	1.49103	0.0627831
230900	七台河市	2014	中部	资源型城市	非省会城市	1.22144	0.99611	0.609756	6.48629	0.0057598	4.27667	4.44594	1.63531	0.100813
230900	七台河市	2015	中部	资源型城市	非省会城市	1.14267	1.07795	0.625657	6.49854	0.000644363	4.21951	4.4505	1.67958	0.0665408
230900	七台河市	2016	中部	资源型城市	非省会城市	1.00911	1.08626	0.628746	6.57953	0.000723584	4.21951	4.40367	1.76836	0.0347579
230900	七台河市	2017	中部	资源型城市	非省会城市	0.990695	1.20935	0.744304	6.60176	0.0016434	4.21951	4.36945	1.88133	0.14001
230900	七台河市	2018	中部	资源型城市	非省会城市	0.971008	1.33087	0.789406	6.62534	0.00192749	4.21951	4.35876	1.95201	0.0609606
230900	七台河市	2019	中部	资源型城市	非省会城市	0.93899	1.41944	0.751003	6.48678	0.00381329	4.21951	4.34679	2.0195	0.121861
230900	七台河市	2020	中部	资源型城市	非省会城市	0.910504	1.42757	1.13623	6.38642	0.00333883	4.21951	4.23411	1.96159	1.02985
230900	七台河市	2021	中部	资源型城市	非省会城市	0.908982	1.6145	0.912438	6.36094	0.00511212	4.21951	4.31847	2.0906	0.477489
231000	牡丹江市	2008	中部	资源型城市	非省会城市	1.45068	0.14	0.142842	6.48467	1.37263	4.17439	5.63988	1.02893	0.145449
231000	牡丹江市	2009	中部	资源型城市	非省会城市	1.81091	0.361393	0.300838	6.50723	0.568818	4.17439	5.62723	1.11798	0.17852
231000	牡丹江市	2010	中部	资源型城市	非省会城市	1.77882	0.581939	0.274017	6.43382	0.796781	4.33073	5.62661	1.18757	0.270504
231000	牡丹江市	2011	中部	资源型城市	非省会城市	1.82229	0.827139	0.380676	6.38875	0.715877	4.33073	5.63207	1.27941	0.306866
231000	牡丹江市	2012	中部	资源型城市	非省会城市	1.90902	1.08477	0.393754	6.19081	0.266398	4.34381	5.58026	1.43927	0.197105
231000	牡丹江市	2013	中部	资源型城市	非省会城市	1.94067	1.33911	0.465251	6.39252	0.195318	4.35671	5.55683	1.62886	0.195498
231000	牡丹江市	2014	中部	资源型城市	非省会城市	1.84854	1.50752	0.537594	6.48671	0.214492	4.39445	5.6883	2.0586	0.140955
231000	牡丹江市	2015	中部	资源型城市	非省会城市	1.76018	1.66048	0.621432	6.46998	0.0652098	4.40672	5.62322	2.2001	0.111986
231000	牡丹江市	2016	中部	资源型城市	非省会城市	1.6859	1.81479	0.640844	6.49148	0.055204	4.40672	5.61942	2.32203	0.0458074
231000	牡丹江市	2017	中部	资源型城市	非省会城市	1.6158	1.97242	0.762353	6.61872	0.115432	4.40672	5.54126	2.44991	0.0778595
231000	牡丹江市	2018	中部	资源型城市	非省会城市	1.46511	2.00809	0.699671	6.74486	0.288629	4.40672	5.59942	2.56144	0.0817296
231000	牡丹江市	2019	中部	资源型城市	非省会城市	1.41197	2.13443	0.746898	6.64111	0.413576	4.40672	5.5272	2.63871	0.129055
231000	牡丹江市	2020	中部	资源型城市	非省会城市	1.43124	2.24403	1.20044	6.54528	0.314667	4.40672	5.42935	2.55523	0.0887861
231000	牡丹江市	2021	中部	资源型城市	非省会城市	1.42597	2.53274	0.843173	6.52161	0.275422	4.2485	5.49797	2.72933	0.181109
231100	黑河市	2008	中部	资源型城市	非省会城市	1.57502	0.152	0.152645	5.78414	0.980109	2.94444	5.16055	0.769868	0.144926
231100	黑河市	2009	中部	资源型城市	非省会城市	1.47523	0.294403	0.284976	5.77953	0.575023	2.94444	5.15934	1.25401	0.13755
231100	黑河市	2010	中部	资源型城市	非省会城市	1.37866	0.451026	0.370966	5.72581	0.74019	2.99573	5.15986	1.46764	0.122712
231100	黑河市	2011	中部	资源型城市	非省会城市	1.33572	0.606285	0.411846	5.56979	0.671002	2.99573	5.16238	1.47472	0.156845
231100	黑河市	2012	中部	资源型城市	非省会城市	1.43445	0.815103	0.364847	5.51748	0.656359	2.99573	5.26672	1.50907	0.143492
231100	黑河市	2013	中部	资源型城市	非省会城市	1.39434	0.962126	0.448837	5.58125	0.666572	2.99573	5.14749	1.60239	0.294447
231100	黑河市	2014	中部	资源型城市	非省会城市	1.37224	1.1191	0.646203	5.62832	0.259866	2.99573	5.13803	1.68426	0.194109
231100	黑河市	2015	中部	资源型城市	非省会城市	1.34578	1.26955	0.775622	5.65415	0.110407	2.99573	5.127	1.80969	0.254698
231100	黑河市	2016	中部	资源型城市	非省会城市	1.31432	1.4148	0.759434	5.70347	0.0860723	2.99573	5.12877	1.91201	0.136489
231100	黑河市	2017	中部	资源型城市	非省会城市	1.2955	1.58142	0.80559	5.75419	0.0795714	2.99573	5.0814	2.0258	0.109338
231100	黑河市	2018	中部	资源型城市	非省会城市	1.28942	1.76729	0.850585	5.8061	0.0880962	2.99573	5.07449	2.14108	0.100687
231100	黑河市	2019	中部	资源型城市	非省会城市	1.27894	1.93332	0.864991	6.03595	0.0668394	2.99573	5.0672	2.24584	0.0663212
231100	黑河市	2020	中部	资源型城市	非省会城市	1.36964	2.14746	1.39375	5.9056	0.0824179	2.99573	4.85203	2.2634	0.0898862
231100	黑河市	2021	中部	资源型城市	非省会城市	1.37207	2.43702	1.34032	5.90758	0.110083	2.99573	5.03594	2.43278	0.215981
231200	绥化市	2008	中部	非资源型城市	非省会城市	1.54393	0.149	0.107187	5.95064	0.0100771	3.43399	6.35708	0.675761	0.0826151
231200	绥化市	2009	中部	非资源型城市	非省会城市	1.54198	0.307725	0.236248	5.92667	0.00828114	3.43399	6.36066	0.877349	0.0890937
231200	绥化市	2010	中部	非资源型城市	非省会城市	1.53223	0.501268	0.233025	5.82451	0.00956775	3.43399	6.36853	0.989713	0.0871387
231200	绥化市	2011	中部	非资源型城市	非省会城市	1.56078	0.708443	0.308027	5.67949	0.0093126	3.49651	6.36997	1.14044	0.100341
231200	绥化市	2012	中部	非资源型城市	非省会城市	1.61656	0.918581	0.351499	5.59946	0.00971833	3.49651	6.35034	1.28452	0.154984
231200	绥化市	2013	中部	非资源型城市	非省会城市	1.66488	1.14881	0.423209	5.65694	0.013613	3.55535	6.32075	1.44535	0.0719171
231200	绥化市	2014	中部	非资源型城市	非省会城市	1.58522	1.29278	0.539634	5.61574	0.0164552	3.61092	6.31798	1.52598	0.0698596
231200	绥化市	2015	中部	非资源型城市	非省会城市	1.52838	1.44181	0.627746	5.63352	0.00945466	3.61092	6.31148	1.61762	0.158866
231200	绥化市	2016	中部	非资源型城市	非省会城市	1.48005	1.5932	0.675666	5.68983	0.00919256	3.80666	6.30258	1.7149	0.0460757
231200	绥化市	2017	中部	非资源型城市	非省会城市	1.42411	1.73842	0.681629	5.76302	0.012682	3.80666	6.2691	1.79602	0.0402367
231200	绥化市	2018	中部	非资源型城市	非省会城市	1.34628	1.84522	0.724916	5.83878	0.0260374	3.80666	6.26555	1.88817	0.0311492
231200	绥化市	2019	中部	非资源型城市	非省会城市	1.28653	1.94481	0.780067	5.92816	0.0378747	3.80666	6.25989	1.96807	0.0255858
231200	绥化市	2020	中部	非资源型城市	非省会城市	1.35837	2.12978	1.25699	5.80232	0.0306036	3.80666	5.91889	1.98033	0.167678
231200	绥化市	2021	中部	非资源型城市	非省会城市	1.36649	2.42711	0.755261	5.80114	0.0366048	3.80666	6.24092	2.12456	0.0382513
310000	上海市	2008	东部	非资源型城市	省会城市	1.00511	0.097	0.571135	7.11571	1.63327	6.9065	7.66903	2.52173	0.878032
310000	上海市	2009	东部	非资源型城市	省会城市	0.93681	0.186954	0.601131	7.23058	1.26088	6.9065	7.70075	2.73743	1.43098
310000	上海市	2010	东部	非资源型城市	省会城市	0.945168	0.30921	0.69505	7.19298	1.45466	6.9065	7.74197	2.93108	1.17694
310000	上海市	2011	东部	非资源型城市	省会城市	0.917743	0.416566	0.806579	7.20836	1.47185	6.9065	7.76472	3.17118	1.13826
310000	上海市	2012	东部	非资源型城市	省会城市	0.920058	0.522808	0.822593	7.25577	1.36611	6.9065	7.78281	3.42079	1.21609
310000	上海市	2013	东部	非资源型城市	省会城市	0.927596	0.640064	0.877941	7.29101	1.26546	6.9065	7.80303	3.73412	1.19275
310000	上海市	2014	东部	非资源型城市	省会城市	0.925626	0.754869	1.07317	7.3414	1.21623	6.9065	7.81076	3.95895	1.11293
310000	上海市	2015	东部	非资源型城市	省会城市	0.928549	0.875955	1.23458	7.39749	1.1199	6.9065	7.8071	4.19151	1.08206
310000	上海市	2016	东部	非资源型城市	省会城市	0.933988	1.0054	1.5529	7.43463	1.02256	6.9065	7.81076	4.42298	1.21266
310000	上海市	2017	东部	非资源型城市	省会城市	0.936969	1.14377	1.67145	7.42497	1.06697	6.9065	7.81035	4.71966	1.29388
310000	上海市	2018	东部	非资源型城市	省会城市	0.940859	1.28954	1.89943	7.43863	1.04413	7.12104	7.814	5.04939	1.30467
310000	上海市	2019	东部	非资源型城市	省会城市	0.943936	1.42692	1.98888	7.48822	0.892782	7.12113	7.81642	5.33297	1.02092
310000	上海市	2020	东部	非资源型城市	省会城市	0.936399	1.46817	2.1885	7.49495	0.90108	7.12113	7.81923	5.44485	1.04958
310000	上海市	2021	东部	非资源型城市	省会城市	0.939159	1.6681	2.54371	7.49827	0.939728	7.12448	7.81964	5.80205	0.978138
320100	南京市	2008	东部	非资源型城市	省会城市	1.2538	0.121	0.269341	6.98855	0.746788	6.38351	6.63186	2.17789	0.251062
320100	南京市	2009	东部	非资源型城市	省会城市	1.25506	0.250465	0.339552	6.9967	0.544912	6.39359	6.64809	2.32276	0.326015
320100	南京市	2010	东部	非资源型城市	省会城市	1.26632	0.414275	0.394625	7.01692	0.60167	6.42811	6.68556	2.47348	0.321811
320100	南京市	2011	东部	非资源型城市	省会城市	1.28659	0.583988	0.483284	7.03145	0.602672	6.45834	6.69816	2.66529	0.391835
320100	南京市	2012	东部	非资源型城市	省会城市	1.35387	0.769315	0.555569	7.05508	0.48416	6.48158	6.70454	2.92835	0.486032
320100	南京市	2013	东部	非资源型城市	省会城市	1.39696	0.96394	0.592589	7.07582	0.431008	6.56948	6.70782	3.24049	0.500795
320100	南京市	2014	东部	非资源型城市	省会城市	1.42522	1.1623	0.733073	7.12261	0.398489	6.59851	6.71127	3.37117	0.506932
320100	南京市	2015	东部	非资源型城市	省会城市	1.44525	1.36339	0.880778	7.14066	0.341125	6.62672	6.71367	3.57961	0.535246
320100	南京市	2016	东部	非资源型城市	省会城市	1.4444	1.55483	0.890825	7.16205	0.317562	6.65157	6.73768	3.77982	0.505855
320100	南京市	2017	东部	非资源型城市	省会城市	1.44323	1.76177	1.0751	7.19258	0.352641	6.6796	6.72563	4.04625	0.574423
320100	南京市	2018	东部	非资源型城市	省会城市	1.4466	1.98271	1.13632	7.22275	0.338039	6.70564	6.73768	4.29701	0.628249
320100	南京市	2019	东部	非资源型城市	省会城市	1.46551	2.21536	1.38024	7.2443	0.343966	6.71296	6.74524	4.52367	0.695745
320100	南京市	2020	东部	非资源型城市	省会城市	1.50729	2.36327	1.29672	7.2611	0.360386	6.76619	6.8373	4.63595	0.680669
320100	南京市	2021	东部	非资源型城市	省会城市	1.47257	2.61551	1.59486	7.25043	0.389266	6.76619	6.84837	4.97582	0.661915
320200	无锡市	2008	东部	非资源型城市	非省会城市	1.28488	0.124	0.183551	6.84075	0.878929	5.33754	6.41465	2.2466	0.183532
320200	无锡市	2009	东部	非资源型城市	非省会城市	1.27354	0.254154	0.231451	6.83268	0.601003	5.3799	6.42903	2.39415	0.294317
320200	无锡市	2010	东部	非资源型城市	非省会城市	1.28291	0.419702	0.360034	6.86463	0.715394	5.44242	6.45746	2.56784	0.327501
320200	无锡市	2011	东部	非资源型城市	非省会城市	1.28747	0.584388	0.478063	6.88969	0.680253	5.66643	6.46649	2.78662	0.352391
320200	无锡市	2012	东部	非资源型城市	非省会城市	1.31004	0.744411	0.528343	6.91203	0.5903	5.75574	6.47165	3.06452	0.389645
320200	无锡市	2013	东部	非资源型城市	非省会城市	1.31393	0.906641	0.584352	6.92806	0.54004	5.78383	6.47452	3.28225	0.434961
320200	无锡市	2014	东部	非资源型城市	非省会城市	1.30344	1.06299	0.624298	6.98154	0.555264	5.79301	6.47699	3.43792	0.432333
320200	无锡市	2015	东部	非资源型城市	非省会城市	1.28208	1.20946	0.701275	6.99783	0.500619	5.79606	6.47866	3.65212	0.422269
320200	无锡市	2016	东部	非资源型城市	非省会城市	1.2775	1.37517	0.767452	7.048	0.503436	5.80513	6.48844	3.84681	0.404342
320200	无锡市	2017	东部	非资源型城市	非省会城市	1.27051	1.55093	0.890279	7.05213	0.521893	5.82305	6.48509	4.08681	0.401558
320200	无锡市	2018	东部	非资源型城市	非省会城市	1.26929	1.7397	0.995589	7.05627	0.540586	5.83773	6.48844	4.32342	0.434292
320200	无锡市	2019	东部	非资源型城市	非省会城市	1.27228	1.92326	1.1043	7.06518	0.537992	5.84932	6.49095	4.56342	0.465829
320200	无锡市	2020	东部	非资源型城市	非省会城市	1.29564	2.03143	1.20793	7.08518	0.491157	5.85793	6.61526	4.66248	0.3955
320200	无锡市	2021	东部	非资源型城市	非省会城市	1.29321	2.29694	1.29193	7.06153	0.487707	5.87493	6.61734	4.99324	0.46095
320300	徐州市	2008	东部	资源型城市	非省会城市	1.39887	0.135	0.143924	6.45142	0.119481	5.23111	6.76758	1.61584	0.132996
320300	徐州市	2009	东部	资源型城市	非省会城市	1.46984	0.293328	0.185443	6.4637	0.0657333	5.32788	6.76641	1.4114	0.154939
320300	徐州市	2010	东部	资源型城市	非省会城市	1.45009	0.474394	0.248657	6.53964	0.0957395	5.47646	6.75485	1.54317	0.154422
320300	徐州市	2011	东部	资源型城市	非省会城市	1.48366	0.673438	0.390197	6.56285	0.11475	5.51745	6.75374	1.68078	0.291487
320300	徐州市	2012	东部	资源型城市	非省会城市	1.57388	0.894331	0.46006	6.5783	0.130868	5.53339	6.75275	1.85227	0.313453
320300	徐州市	2013	东部	资源型城市	非省会城市	1.62003	1.11786	0.525666	6.59204	0.0878056	5.53339	6.75589	1.98189	0.326557
320300	徐州市	2014	东部	资源型城市	非省会城市	1.64341	1.34024	0.607072	6.65663	0.074101	5.54126	6.76022	1.96644	0.352196
320300	徐州市	2015	东部	资源型城市	非省会城市	1.65638	1.56256	0.671819	6.68065	0.0633742	5.54126	6.76492	2.10944	0.360722
320300	徐州市	2016	东部	资源型城市	非省会城市	1.64679	1.77269	0.676892	6.7101	0.07138	5.56452	6.78015	2.23523	0.357406
320300	徐州市	2017	东部	资源型城市	非省会城市	1.62708	1.98619	0.765448	6.72835	0.0797324	5.57973	6.77577	2.3963	0.326282
320300	徐州市	2018	东部	资源型城市	非省会城市	1.54064	2.11161	0.840945	6.74672	0.115044	5.60212	6.78015	2.53889	0.376791
320300	徐州市	2019	东部	资源型城市	非省会城市	1.52038	2.2983	0.878807	6.76449	0.130416	5.64191	6.78283	2.64991	0.362047
320300	徐州市	2020	东部	资源型城市	非省会城市	1.53738	2.41045	0.905448	6.75676	0.145787	5.66988	6.81167	2.67084	0.292755
320300	徐州市	2021	东部	资源型城市	非省会城市	1.52348	2.70593	1.01324	6.75807	0.15452	5.66988	6.80556	2.87545	0.309492
320400	常州市	2008	东部	非资源型城市	非省会城市	1.28488	0.124	0.218743	6.72683	0.555593	4.79579	6.08836	2.05247	0.249729
320400	常州市	2009	东部	非资源型城市	非省会城市	1.28033	0.255508	0.26168	6.74001	0.408652	4.89784	6.09852	2.23385	0.230038
320400	常州市	2010	东部	非资源型城市	非省会城市	1.28376	0.41998	0.320031	6.78771	0.495292	5.03044	6.12977	2.38972	0.286
320400	常州市	2011	东部	非资源型城市	非省会城市	1.30693	0.593217	0.423468	6.81245	0.516436	5.15329	6.14197	2.59995	0.349901
320400	常州市	2012	东部	非资源型城市	非省会城市	1.36641	0.776437	0.486259	6.8405	0.461575	5.20949	6.14992	2.8598	0.476885
320400	常州市	2013	东部	非资源型城市	非省会城市	1.40585	0.970069	0.560303	6.86756	0.414898	5.22575	6.15105	3.1022	0.507045
320400	常州市	2014	东部	非资源型城市	非省会城市	1.43349	1.16905	0.682438	6.93697	0.361034	5.31812	6.15197	3.24385	0.442778
320400	常州市	2015	东部	非资源型城市	非省会城市	1.45077	1.3686	0.819118	6.96828	0.331266	5.52146	6.15303	3.45477	0.431431
320400	常州市	2016	东部	非资源型城市	非省会城市	1.45842	1.56993	0.946289	7.00143	0.317329	5.56452	6.15888	3.63398	0.416013
320400	常州市	2017	东部	非资源型城市	非省会城市	1.4566	1.77809	0.884404	7.01431	0.318961	5.5835	6.15641	3.86796	0.379084
320400	常州市	2018	东部	非资源型城市	非省会城市	1.43919	1.97256	0.997674	7.02716	0.322748	5.59099	6.15888	4.09275	0.360188
320400	常州市	2019	东部	非资源型城市	非省会城市	1.43861	2.17469	1.03421	7.00367	0.315377	5.60947	6.16036	4.29327	0.361167
320400	常州市	2020	东部	非资源型城市	非省会城市	1.47813	2.31756	1.14687	7.03254	0.309706	5.62402	6.26902	4.34535	0.280161
320400	常州市	2021	东部	非资源型城市	非省会城市	1.47508	2.61998	1.21897	7.0157	0.342628	5.63121	6.28219	4.6555	0.384368
320500	苏州市	2008	东部	非资源型城市	非省会城市	1.29525	0.125	0.26571	6.74693	2.36839	5.76205	6.81635	2.26593	0.339767
320500	苏州市	2009	东部	非资源型城市	非省会城市	1.27262	0.253969	0.293826	6.79686	1.77785	5.78074	6.84263	2.58743	0.371709
320500	苏州市	2010	东部	非资源型城市	非省会城市	1.2861	0.420747	0.322667	6.84069	2.01038	5.79606	6.95359	2.79485	0.386942
320500	苏州市	2011	东部	非资源型城市	非省会城市	1.30256	0.591237	0.437887	6.86869	1.81321	5.81711	6.95832	3.03148	0.500187
320500	苏州市	2012	东部	非资源型城市	非省会城市	1.32331	0.751951	0.524121	6.89975	1.60651	6.07993	6.96121	3.33228	0.554377
320500	苏州市	2013	东部	非资源型城市	非省会城市	1.33349	0.920139	0.576914	6.92845	1.47196	6.08904	6.96401	3.43612	0.586731
320500	苏州市	2014	东部	非资源型城市	非省会城市	1.3237	1.07951	0.660788	6.9887	1.38966	6.10256	6.9664	3.81812	0.550828
320500	苏州市	2015	东部	非资源型城市	非省会城市	1.30965	1.23547	0.752732	7.01901	1.31125	6.12687	6.96753	4.05694	0.609001
320500	苏州市	2016	东部	非资源型城市	非省会城市	1.30348	1.40313	0.873251	7.05344	1.17504	6.13556	6.97747	4.26	0.615182
320500	苏州市	2017	东部	非资源型城市	非省会城市	1.28921	1.57376	0.967745	7.05059	1.2322	6.1591	6.97388	4.53297	0.716114
320500	苏州市	2018	东部	非资源型城市	非省会城市	1.27591	1.74877	1.05288	7.04776	1.26002	6.16542	6.97747	4.77076	0.818809
320500	苏州市	2019	东部	非资源型城市	非省会城市	1.25868	1.9027	1.19127	7.06611	1.14433	6.16961	6.98007	5.00381	0.943959
320500	苏州市	2020	东部	非资源型城市	非省会城市	1.27673	2.00178	1.06192	7.08749	1.10667	6.17587	7.15067	5.06499	1.07228
320500	苏州市	2021	东部	非资源型城市	非省会城市	1.27346	2.26187	1.34739	7.06766	1.11506	6.17587	7.15834	5.37475	1.04265
320600	南通市	2008	东部	非资源型城市	非省会城市	1.37814	0.133	0.159772	6.50702	0.461563	4.23411	6.57196	1.80372	0.20244
320600	南通市	2009	东部	非资源型城市	非省会城市	1.46128	0.29162	0.206064	6.51104	0.386823	4.54329	6.57	1.88182	0.248357
320600	南通市	2010	东部	非资源型城市	非省会城市	1.40465	0.459531	0.238644	6.55674	0.411658	4.82831	6.59069	2.03427	0.288322
320600	南通市	2011	东部	非资源型城市	非省会城市	1.40148	0.636134	0.391269	6.60284	0.408006	4.94876	6.59155	2.22757	0.320353
320600	南通市	2012	东部	非资源型城市	非省会城市	1.45926	0.829198	0.502241	6.63408	0.364196	5.04986	6.59267	2.45022	0.315219
320600	南通市	2013	东部	非资源型城市	非省会城市	1.5145	1.04504	0.567165	6.65992	0.366438	5.14749	6.59273	2.63195	0.378371
320600	南通市	2014	东部	非资源型城市	非省会城市	1.54474	1.25977	0.737599	6.75262	0.343909	5.24702	6.59277	2.76996	0.385443
320600	南通市	2015	东部	非资源型城市	非省会城市	1.56538	1.47671	0.870822	6.79302	0.319899	5.32301	6.59304	2.95883	0.394737
320600	南通市	2016	东部	非资源型城市	非省会城市	1.5858	1.70704	0.951984	6.84524	0.30285	5.37528	6.59441	3.12787	0.337356
320600	南通市	2017	东部	非资源型城市	非省会城市	1.57138	1.91819	1.10951	6.86394	0.303954	5.42053	6.59373	3.35056	0.352191
320600	南通市	2018	东部	非资源型城市	非省会城市	1.55282	2.1283	1.15417	6.88261	0.30304	5.45104	6.59441	3.54832	0.448309
320600	南通市	2019	东部	非资源型城市	非省会城市	1.53622	2.32226	1.24529	6.84493	0.268875	5.4848	6.59551	3.72749	0.351806
320600	南通市	2020	东部	非资源型城市	非省会城市	1.58072	2.4784	1.31069	6.87726	0.261766	5.66643	6.65002	3.80445	0.408907
320600	南通市	2021	东部	非资源型城市	非省会城市	1.5689	2.78662	1.56162	6.86349	0.30886	5.70378	6.65067	4.07933	0.456446
320700	连云港市	2008	东部	非资源型城市	非省会城市	1.35742	0.131	0.13152	6.25131	0.411904	4.55388	6.09933	1.45508	0.295907
320700	连云港市	2009	东部	非资源型城市	非省会城市	1.42957	0.285291	0.156078	6.26932	0.280177	4.60517	6.09729	1.33329	0.275796
320700	连云港市	2010	东部	非资源型城市	非省会城市	1.40637	0.46009	0.227195	6.3391	0.28796	4.78749	6.08612	1.46484	0.357401
320700	连云港市	2011	东部	非资源型城市	非省会城市	1.43181	0.649902	0.334466	6.36814	0.315956	4.86753	6.08361	1.63456	0.417754
320700	连云港市	2012	东部	非资源型城市	非省会城市	1.51248	0.85944	0.386439	6.37693	0.315014	4.94164	6.08834	1.79951	0.467289
320700	连云港市	2013	东部	非资源型城市	非省会城市	1.5635	1.07885	0.463609	6.38969	0.230366	5.01064	6.09319	2.27524	0.496426
320700	连云港市	2014	东部	非资源型城市	非省会城市	1.58291	1.2909	0.541815	6.45232	0.25091	5.07517	6.09846	1.94907	0.510552
320700	连云港市	2015	东部	非资源型城市	非省会城市	1.63068	1.53831	0.631692	6.48426	0.231906	5.32788	6.10339	2.0877	0.51096
320700	连云港市	2016	东部	非资源型城市	非省会城市	1.61298	1.7363	0.628761	6.50974	0.196771	5.36598	6.11368	2.21363	0.422053
320700	连云港市	2017	东部	非资源型城市	非省会城市	1.58825	1.93879	0.706666	6.54184	0.21004	5.40717	6.11333	2.36498	0.33354
320700	连云港市	2018	东部	非资源型城市	非省会城市	1.51533	2.07691	0.85708	6.57403	0.227933	5.40717	6.11368	2.49924	0.357921
320700	连云港市	2019	东部	非资源型城市	非省会城市	1.49605	2.26153	0.812237	6.58787	0.204867	5.40717	6.11169	2.62212	0.448232
320700	连云港市	2020	东部	非资源型城市	非省会城市	1.50578	2.3609	0.828081	6.61016	0.196353	5.40717	6.13144	2.65445	0.254361
320700	连云港市	2021	东部	非资源型城市	非省会城市	1.4954	2.65608	1.05997	6.6307	0.250243	5.40717	6.13166	2.84445	0.229093
320800	淮安市	2008	东部	非资源型城市	非省会城市	1.3885	0.134	0.127713	6.25484	0.13431	4.60517	6.17863	1.33667	0.249009
320800	淮安市	2009	东部	非资源型城市	非省会城市	1.47836	0.295028	0.189827	6.29113	0.0879946	4.70048	6.17689	1.35309	0.258596
320800	淮安市	2010	东部	非资源型城市	非省会城市	1.44809	0.473742	0.243963	6.38188	0.105878	4.78749	6.17462	1.49008	0.322923
320800	淮安市	2011	东部	非资源型城市	非省会城市	1.47229	0.668276	0.417829	6.42172	0.109073	4.86753	6.17449	1.65291	0.369775
320800	淮安市	2012	东部	非资源型城市	非省会城市	1.56066	0.88682	0.490527	6.45287	0.139269	4.91265	6.17441	1.82698	0.387327
320800	淮安市	2013	东部	非资源型城市	非省会城市	1.61333	1.11324	0.53119	6.48169	0.105171	4.94164	6.17937	2.17214	0.411961
320800	淮安市	2014	东部	非资源型城市	非省会城市	1.64751	1.34358	0.662394	6.56255	0.102722	5.01064	6.18458	2.15605	0.432412
320800	淮安市	2015	东部	非资源型城市	非省会城市	1.68014	1.58497	0.693966	6.61874	0.0937066	5.04343	6.18867	2.31414	0.438966
320800	淮安市	2016	东部	非资源型城市	非省会城市	1.68852	1.81762	0.887107	6.67701	0.0763603	5.18739	6.19949	2.44399	0.30479
320800	淮安市	2017	东部	非资源型城市	非省会城市	1.65979	2.02612	0.902116	6.69257	0.0940294	5.22036	6.19726	2.60723	0.292611
320800	淮安市	2018	东部	非资源型城市	非省会城市	1.62178	2.22282	0.938883	6.70814	0.0920602	5.24702	6.19949	2.77446	0.259624
320800	淮安市	2019	东部	非资源型城市	非省会城市	1.61115	2.43553	0.90946	6.70945	0.0838477	5.28827	6.20104	2.93708	0.234306
320800	淮安市	2020	东部	非资源型城市	非省会城市	1.6235	2.54548	1.07826	6.72641	0.0855602	5.33754	6.12232	2.96883	0.20795
320800	淮安市	2021	东部	非资源型城市	非省会城市	1.63335	2.90109	1.3237	6.75186	0.085006	5.37528	6.12298	3.19818	0.266655
320900	盐城市	2008	东部	非资源型城市	非省会城市	1.36778	0.132	0.143176	6.189	0.120948	4.36945	6.62303	1.5124	0.146576
320900	盐城市	2009	东部	非资源型城市	非省会城市	1.42154	0.283688	0.18124	6.19208	0.101984	4.44265	6.61764	1.4343	0.233605
320900	盐城市	2010	东部	非资源型城市	非省会城市	1.4008	0.45827	0.273265	6.27428	0.114249	4.48864	6.5881	1.57602	0.258093
320900	盐城市	2011	东部	非资源型城市	非省会城市	1.42085	0.644928	0.404842	6.32334	0.122239	4.52179	6.58443	1.72069	0.429451
320900	盐城市	2012	东部	非资源型城市	非省会城市	1.50261	0.853834	0.510927	6.34378	0.116417	4.55388	6.58151	1.89169	0.516708
320900	盐城市	2013	东部	非资源型城市	非省会城市	1.56785	1.08186	0.61179	6.37486	0.116326	4.56435	6.582	2.0248	0.569354
320900	盐城市	2014	东部	非资源型城市	非省会城市	1.60483	1.30878	0.690729	6.45712	0.120386	4.70953	6.58241	2.12166	0.616101
320900	盐城市	2015	东部	非资源型城市	非省会城市	1.64434	1.5512	0.839732	6.50097	0.120044	4.95583	6.5832	2.27777	0.686291
320900	盐城市	2016	东部	非资源型城市	非省会城市	1.65196	1.77826	0.968889	6.55122	0.115411	4.99721	6.57925	2.41252	0.707155
320900	盐城市	2017	东部	非资源型城市	非省会城市	1.6115	1.96718	1.04581	6.58851	0.114946	5.03044	6.5851	2.57592	0.492458
320900	盐城市	2018	东部	非资源型城市	非省会城市	1.55433	2.13037	1.0875	6.62586	0.115161	5.09987	6.57925	2.74018	0.5184
320900	盐城市	2019	东部	非资源型城市	非省会城市	1.5149	2.29002	1.08602	6.66559	0.11629	5.11799	6.58049	2.86842	0.467204
320900	盐城市	2020	东部	非资源型城市	非省会城市	1.53402	2.40517	1.46872	6.69016	0.138342	5.1299	6.50886	2.91857	0.449358
320900	盐城市	2021	东部	非资源型城市	非省会城市	1.50106	2.66612	1.69745	6.67497	0.169843	5.15329	6.50922	3.11321	0.411827
321000	扬州市	2008	东部	非资源型城市	非省会城市	1.3885	0.134	0.134863	6.53052	0.272805	4.31749	6.10283	1.65932	0.194421
321000	扬州市	2009	东部	非资源型城市	非省会城市	1.45653	0.290671	0.183294	6.5303	0.199956	4.36945	6.10825	1.65419	0.220347
321000	扬州市	2010	东部	非资源型城市	非省会城市	1.4211	0.464912	0.236718	6.57875	0.250195	4.40672	6.10054	1.80402	0.304056
321000	扬州市	2011	东部	非资源型城市	非省会城市	1.418	0.643631	0.338337	6.60701	0.248991	4.82831	6.10099	2.0064	0.368452
321000	扬州市	2012	东部	非资源型城市	非省会城市	1.47111	0.835936	0.41704	6.63343	0.218932	4.85203	6.10193	2.20239	0.334481
321000	扬州市	2013	东部	非资源型城市	非省会城市	1.53074	1.05625	0.477181	6.65703	0.181054	4.8828	6.10256	2.5722	0.32177
321000	扬州市	2014	东部	非资源型城市	非省会城市	1.57253	1.28244	0.582639	6.71951	0.166315	4.91265	6.10432	2.48909	0.305662
321000	扬州市	2015	东部	非资源型城市	非省会城市	1.60864	1.51753	0.722188	6.74506	0.160298	4.94164	6.1056	2.65928	0.328368
321000	扬州市	2016	东部	非资源型城市	非省会城市	1.62958	1.75417	0.834253	6.77952	0.143688	5.00395	6.11611	2.81081	0.275994
321000	扬州市	2017	东部	非资源型城市	非省会城市	1.61751	1.97451	0.984428	6.81161	0.143956	5.09987	6.11107	3.00944	0.29577
321000	扬州市	2018	东部	非资源型城市	非省会城市	1.58602	2.1738	0.890753	6.84372	0.145188	5.14749	6.11611	3.18514	0.293624
321000	扬州市	2019	东部	非资源型城市	非省会城市	1.58078	2.38962	0.996922	6.85376	0.133312	5.18739	6.12008	3.35383	0.29641
321000	扬州市	2020	东部	非资源型城市	非省会城市	1.5998	2.50832	0.92107	6.87993	0.127348	5.22575	6.12271	3.3907	0.206189
321000	扬州市	2021	东部	非资源型城市	非省会城市	1.55848	2.76811	1.22744	6.8602	0.144712	5.2575	6.12621	3.60563	0.220025
321100	镇江市	2008	东部	非资源型城市	非省会城市	1.32633	0.128	0.136482	6.68032	0.367975	4.58497	5.71726	1.81281	0.175715
321100	镇江市	2009	东部	非资源型城市	非省会城市	1.4139	0.282164	0.211116	6.66671	0.246457	4.64439	5.72665	2.01138	0.221748
321100	镇江市	2010	东部	非资源型城市	非省会城市	1.38375	0.452691	0.247231	6.72239	0.277706	4.69135	5.74124	2.14085	0.263624
321100	镇江市	2011	东部	非资源型城市	非省会城市	1.39099	0.631372	0.389242	6.73452	0.281471	4.7362	5.74758	2.33853	0.303031
321100	镇江市	2012	东部	非资源型城市	非省会城市	1.4786	0.840188	0.461836	6.7538	0.273921	4.78749	5.7541	2.57592	0.389189
321100	镇江市	2013	东部	非资源型城市	非省会城市	1.54031	1.06285	0.517786	6.7741	0.210505	4.85203	5.75745	2.76914	0.365643
321100	镇江市	2014	东部	非资源型城市	非省会城市	1.57899	1.2877	0.588384	6.8673	0.194662	4.89784	5.75934	2.9433	0.365
321100	镇江市	2015	东部	非资源型城市	非省会城市	1.59782	1.50732	0.685031	6.88136	0.178964	4.92725	5.76095	3.13611	0.350323
321100	镇江市	2016	东部	非资源型城市	非省会城市	1.61688	1.7405	0.730288	6.90281	0.17874	4.93447	5.76707	3.31688	0.351606
321100	镇江市	2017	东部	非资源型城市	非省会城市	1.58745	1.93782	0.761071	6.90725	0.177378	4.94876	5.76403	3.53133	0.31551
321100	镇江市	2018	东部	非资源型城市	非省会城市	1.48029	2.02889	0.936796	6.9117	0.19344	4.96284	5.76707	3.73037	0.407417
321100	镇江市	2019	东部	非资源型城市	非省会城市	1.45837	2.20457	0.914	6.91743	0.187264	4.97673	5.76941	3.90388	0.443664
321100	镇江市	2020	东部	非资源型城市	非省会城市	1.47769	2.31686	1.01713	6.93919	0.171194	4.97673	5.77175	3.94683	0.391607
321100	镇江市	2021	东部	非资源型城市	非省会城市	1.47999	2.6287	1.17866	6.92033	0.175174	4.99043	5.77368	4.23106	0.300756
321200	泰州市	2008	东部	非资源型城市	非省会城市	1.39887	0.135	0.150133	6.49432	0.315864	4.07754	6.139	1.83239	0.19362
321200	泰州市	2009	东部	非资源型城市	非省会城市	1.46133	0.29163	0.194166	6.50534	0.239364	4.11087	6.14549	1.73044	0.22322
321200	泰州市	2010	东部	非资源型城市	非省会城市	1.42443	0.466	0.262714	6.57374	0.283704	4.17439	6.13578	1.86774	0.213885
321200	泰州市	2011	东部	非资源型城市	非省会城市	1.41745	0.643386	0.373109	6.6013	0.295612	4.20469	6.13686	2.07032	0.217959
321200	泰州市	2012	东部	非资源型城市	非省会城市	1.49377	0.848809	0.513197	6.62594	0.242227	4.2485	6.13768	2.29254	0.215393
321200	泰州市	2013	东部	非资源型城市	非省会城市	1.54628	1.06697	0.592577	6.6543	0.215049	4.56435	6.13859	2.46466	0.256393
321200	泰州市	2014	东部	非资源型城市	非省会城市	1.58206	1.2902	0.679731	6.72937	0.198504	4.59512	6.13958	2.59921	0.226988
321200	泰州市	2015	东部	非资源型城市	非省会城市	1.61529	1.5238	0.8538	6.7698	0.172776	4.65396	6.14023	2.77993	0.303967
321200	泰州市	2016	东部	非资源型城市	非省会城市	1.63831	1.76356	0.855263	6.81556	0.168108	4.74493	6.13902	2.94126	0.284023
321200	泰州市	2017	东部	非资源型城市	非省会城市	1.63034	1.99018	0.930158	6.8202	0.184266	4.80402	6.14245	3.13965	0.280135
321200	泰州市	2018	东部	非资源型城市	非省会城市	1.59821	2.19052	1.03624	6.82486	0.190841	4.85981	6.13902	3.33881	0.29609
321200	泰州市	2019	东部	非资源型城市	非省会城市	1.58415	2.39471	1.05628	6.78069	0.194416	4.96284	6.13904	3.51894	0.345802
321200	泰州市	2020	东部	非资源型城市	非省会城市	1.60536	2.51703	1.1796	6.80517	0.190855	5.03044	6.11297	3.55644	0.2171
321200	泰州市	2021	东部	非资源型城市	非省会城市	1.61712	2.87226	1.42244	6.81921	0.202957	5.0626	6.11408	3.84792	0.263393
321300	宿迁市	2008	东部	资源型城市	非省会城市	1.37814	0.133	0.128516	6.0667	0.0504268	4.06044	6.16258	1.04901	0.211263
321300	宿迁市	2009	东部	资源型城市	非省会城市	1.43282	0.28594	0.152378	6.12444	0.0514688	4.14313	6.15806	1.07983	0.289979
321300	宿迁市	2010	东部	资源型城市	非省会城市	1.41255	0.462113	0.194164	6.2343	0.0776136	4.17439	6.15757	1.19264	0.300022
321300	宿迁市	2011	东部	资源型城市	非省会城市	1.4304	0.649264	0.298338	6.29207	0.101222	4.21951	6.16676	1.33304	0.34947
321300	宿迁市	2012	东部	资源型城市	非省会城市	1.51992	0.863668	0.373697	6.33138	0.115837	4.2485	6.17337	1.47162	0.471285
321300	宿迁市	2013	东部	资源型城市	非省会城市	1.58926	1.09663	0.438049	6.37651	0.120577	4.31749	6.17776	1.59403	0.540598
321300	宿迁市	2014	东部	资源型城市	非省会城市	1.62235	1.32306	0.558928	6.41889	0.119472	4.36945	6.18275	1.6847	0.508733
321300	宿迁市	2015	东部	资源型城市	非省会城市	1.64876	1.55537	0.712225	6.44831	0.0761344	4.44265	6.18493	1.80755	0.406361
321300	宿迁市	2016	东部	资源型城市	非省会城市	1.66092	1.78791	0.761876	6.47173	0.0684255	4.45435	6.1997	1.91977	0.367059
321300	宿迁市	2017	东部	资源型城市	非省会城市	1.63593	1.997	0.8782	6.51253	0.0762343	4.49981	6.19738	2.04291	0.287054
321300	宿迁市	2018	东部	资源型城市	非省会城市	1.60571	2.2008	0.896062	6.55389	0.0866292	4.54329	6.1997	2.1666	0.427019
321300	宿迁市	2019	东部	资源型城市	非省会城市	1.60409	2.42485	0.93157	6.66163	0.0762419	4.60517	6.20211	2.27481	0.478864
321300	宿迁市	2020	东部	资源型城市	非省会城市	1.64497	2.57914	1.06331	6.68105	0.102792	4.64439	6.21225	2.32316	0.484994
321300	宿迁市	2021	东部	资源型城市	非省会城市	1.63454	2.9032	1.12583	6.7004	0.120941	4.77068	6.21441	2.51118	0.472514
330100	杭州市	2008	东部	非资源型城市	省会城市	1.13982	0.11	0.316386	6.87045	0.698191	5.90536	6.70955	2.29777	0.387949
330100	杭州市	2009	东部	非资源型城市	省会城市	1.10576	0.22067	0.388289	6.93342	0.542674	5.97381	6.72551	2.59728	0.433845
330100	杭州市	2010	东部	非资源型城市	省会城市	1.12227	0.36715	0.47915	6.92788	0.595748	6.02345	6.76907	2.79486	0.485041
330100	杭州市	2011	东部	非资源型城市	省会城市	1.12513	0.510701	0.587663	6.94422	0.588639	6.07074	6.77285	2.87986	0.497543
330100	杭州市	2012	东部	非资源型城市	省会城市	1.13803	0.646664	0.63531	6.98197	0.499045	6.11589	6.78015	3.09289	0.515096
330100	杭州市	2013	东部	非资源型城市	省会城市	1.12807	0.778397	0.702736	7.02609	0.482999	6.13556	6.78491	3.3222	0.554442
330100	杭州市	2014	东部	非资源型城市	省会城市	1.13329	0.924226	0.806118	7.08026	0.453716	6.15273	6.79032	3.69802	0.569273
330100	杭州市	2015	东部	非资源型城市	省会城市	1.18777	1.1205	0.849745	7.14472	0.412528	6.22654	6.80439	3.93248	0.697986
330100	杭州市	2016	东部	非资源型城市	省会城市	1.23199	1.32619	1.05627	7.20331	0.399182	6.29342	6.82307	4.13974	0.662196
330100	杭州市	2017	东部	非资源型城市	省会城市	1.24266	1.51693	1.18642	7.23927	0.402134	6.38182	6.85309	4.35539	0.732532
330100	杭州市	2018	东部	非资源型城市	省会城市	1.2298	1.68557	1.12961	7.27465	0.38743	6.42162	6.88816	4.62787	0.875029
330100	杭州市	2019	东部	非资源型城市	省会城市	1.23585	1.86819	1.11946	7.32171	0.36408	6.47389	7.05727	4.84798	0.963949
330100	杭州市	2020	东部	非资源型城市	省会城市	1.26287	1.98004	1.2453	7.35923	0.368444	6.50129	7.08716	4.93498	0.896097
330100	杭州市	2021	东部	非资源型城市	省会城市	1.2574	2.23335	1.40552	7.36055	0.406923	6.68711	7.10693	5.29974	0.992179
330200	宁波市	2008	东部	非资源型城市	非省会城市	1.04656	0.101	0.406233	6.73482	1.18858	5.48894	6.57312	2.4099	0.391277
330200	宁波市	2009	东部	非资源型城市	非省会城市	0.998743	0.199314	0.420756	6.75067	0.959492	5.52545	6.58961	2.62221	0.391929
330200	宁波市	2010	东部	非资源型城市	非省会城市	1.06749	0.349228	0.480752	6.73001	1.087	5.6058	6.63476	2.78717	0.428927
330200	宁波市	2011	东部	非资源型城市	非省会城市	1.06664	0.484151	0.618511	6.73804	1.04665	5.65249	6.637	3.01146	0.464631
330200	宁波市	2012	东部	非资源型城市	非省会城市	1.04792	0.595462	0.738055	6.78182	0.92613	5.66988	6.63844	3.28224	0.492352
330200	宁波市	2013	东部	非资源型城市	非省会城市	1.05024	0.724694	0.811823	6.81165	0.871608	5.68698	6.64157	3.51668	0.527094
330200	宁波市	2014	东部	非资源型城市	非省会城市	1.05993	0.864395	0.955191	6.82924	0.845141	5.73334	6.6607	3.65806	0.562676
330200	宁波市	2015	东部	非资源型城市	非省会城市	1.09812	1.03592	1.07732	6.85495	0.781825	5.77455	6.66249	3.89425	0.591098
330200	宁波市	2016	东部	非资源型城市	非省会城市	1.20821	1.30059	1.1266	6.85741	0.725443	5.80212	6.66886	4.1097	0.651848
330200	宁波市	2017	东部	非资源型城市	非省会城市	1.25201	1.52835	1.08382	6.87474	0.769709	5.84354	6.68524	4.35775	0.597314
330200	宁波市	2018	东部	非资源型城市	非省会城市	1.29403	1.7736	1.15874	6.89205	0.796435	5.84064	6.70955	4.60701	0.728351
330200	宁波市	2019	东部	非资源型城市	非省会城市	1.31822	1.99271	1.22955	6.96197	0.765123	5.87212	6.8345	4.82628	1.03593
330200	宁波市	2020	东部	非资源型城市	非省会城市	1.33394	2.09147	1.31679	7.00842	0.788692	5.93489	6.84799	4.96418	0.90736
330200	宁波市	2021	东部	非资源型城市	非省会城市	1.32025	2.34497	1.45809	6.98161	0.817137	5.96358	6.86108	5.2811	0.899157
330300	温州市	2008	东部	非资源型城市	非省会城市	0.880767	0.085	0.155313	6.83835	0.400845	5.09987	6.76907	2.49971	0.193764
330300	温州市	2009	东部	非资源型城市	非省会城市	0.886231	0.17686	0.211386	6.8591	0.35891	5.1358	6.78197	2.70335	0.225244
330300	温州市	2010	东部	非资源型城市	非省会城市	0.939914	0.307492	0.255063	6.84932	0.395611	5.16479	6.81728	2.88604	0.227997
330300	温州市	2011	东部	非资源型城市	非省会城市	0.951093	0.431703	0.356666	6.87025	0.40757	5.24702	6.81816	2.76789	0.214139
330300	温州市	2012	东部	非资源型城市	非省会城市	0.92854	0.527627	0.326999	6.8934	0.351617	5.31812	6.81958	2.96737	0.231771
330300	温州市	2013	东部	非资源型城市	非省会城市	0.935118	0.645255	0.380015	6.90899	0.318673	5.32301	6.82405	3.16561	0.249542
330300	温州市	2014	东部	非资源型城市	非省会城市	0.938489	0.765358	0.510476	6.98152	0.296673	5.37064	6.80992	3.328	0.262681
330300	温州市	2015	东部	非资源型城市	非省会城市	0.968506	0.913648	0.609521	7.0474	0.2627	5.47227	6.81531	3.5917	0.259742
330300	温州市	2016	东部	非资源型城市	非省会城市	0.996309	1.07248	0.748447	7.10655	0.233811	5.4848	6.82165	3.84454	0.262869
330300	温州市	2017	东部	非资源型城市	非省会城市	1.01779	1.24242	0.747043	7.13121	0.245768	5.54126	6.826	4.07508	0.29127
330300	温州市	2018	东部	非资源型城市	非省会城市	1.03409	1.41733	0.822486	7.15571	0.246484	5.56452	6.82979	4.30841	0.303915
330300	温州市	2019	东部	非资源型城市	非省会城市	1.06872	1.61556	0.95262	7.09906	0.28795	5.59099	6.86286	4.5809	0.356164
330300	温州市	2020	东部	非资源型城市	非省会城市	1.08712	1.70448	1.11443	7.12436	0.318693	5.6204	6.86558	4.67703	0.404222
330300	温州市	2021	东部	非资源型城市	非省会城市	1.07689	1.91273	1.2986	7.11613	0.31789	5.64897	6.87161	5.06273	0.430338
330400	嘉兴市	2008	东部	非资源型城市	非省会城市	1.10873	0.107	0.164522	6.56742	0.758775	4.43082	6.05035	2.01302	0.287765
330400	嘉兴市	2009	东部	非资源型城市	非省会城市	1.05205	0.209951	0.205651	6.61096	0.612742	4.47734	6.06796	2.18027	0.307644
330400	嘉兴市	2010	东部	非资源型城市	非省会城市	1.14845	0.375714	0.289038	6.61123	0.671716	4.54329	6.11027	2.53516	0.327632
330400	嘉兴市	2011	东部	非资源型城市	非省会城市	1.14901	0.52154	0.340322	6.63661	0.687217	4.59512	6.11611	2.75557	0.353978
330400	嘉兴市	2012	东部	非资源型城市	非省会城市	1.15078	0.653914	0.332746	6.67928	0.627709	4.64439	6.11898	3.05347	0.361707
330400	嘉兴市	2013	东部	非资源型城市	非省会城市	1.17058	0.807728	0.373848	6.70713	0.624953	4.69135	6.12205	3.28765	0.383036
330400	嘉兴市	2014	东部	非资源型城市	非省会城市	1.15448	0.9415	0.489059	6.75551	0.618096	4.7185	6.12468	3.47519	0.420181
330400	嘉兴市	2015	东部	非资源型城市	非省会城市	1.13798	1.07352	0.599346	6.80533	0.550376	4.75359	6.12796	3.71478	0.464989
330400	嘉兴市	2016	东部	非资源型城市	非省会城市	1.14752	1.23526	0.623537	6.83812	0.539144	4.77912	6.13427	3.92395	0.464402
330400	嘉兴市	2017	东部	非资源型城市	非省会城市	1.15841	1.41408	0.696306	6.85174	0.561925	4.97673	6.14333	4.16366	0.462306
330400	嘉兴市	2018	东部	非资源型城市	非省会城市	1.16382	1.59513	0.743058	6.86544	0.580948	4.85981	6.17919	4.40604	0.48992
330400	嘉兴市	2019	东部	非资源型城市	非省会城市	1.17882	1.78198	0.765367	6.87145	0.527402	5.04343	6.2794	4.61757	0.615248
330400	嘉兴市	2020	东部	非资源型城市	非省会城市	1.21284	1.90161	0.843483	6.91059	0.55396	5.0626	6.29359	4.66834	0.61724
330400	嘉兴市	2021	东部	非资源型城市	非省会城市	1.20949	2.14824	0.920776	6.87109	0.59541	5.09375	6.31282	5.00433	0.612381
330500	湖州市	2008	东部	资源型城市	非省会城市	1.09837	0.106	0.173913	6.49845	0.375037	4.27667	5.64509	2.07631	0.272057
330500	湖州市	2009	东部	资源型城市	非省会城市	1.09397	0.218318	0.227018	6.53035	0.299622	4.33073	5.65249	2.22813	0.294874
330500	湖州市	2010	东部	资源型城市	非省会城市	1.11795	0.365734	0.286455	6.54209	0.360283	4.35671	5.66781	2.37054	0.282155
330500	湖州市	2011	东部	资源型城市	非省会城市	1.13071	0.513233	0.361159	6.58298	0.36806	4.44265	5.66954	2.5818	0.300996
330500	湖州市	2012	东部	资源型城市	非省会城市	1.16152	0.660017	0.41136	6.60831	0.330837	4.47734	5.6716	2.84319	0.311608
330500	湖州市	2013	东部	资源型城市	非省会城市	1.17303	0.809419	0.508573	6.63807	0.327424	4.52179	5.67538	3.05764	0.333333
330500	湖州市	2014	东部	资源型城市	非省会城市	1.17445	0.957791	0.657679	6.71774	0.313706	4.59512	5.68017	3.21492	0.356923
330500	湖州市	2015	东部	资源型城市	非省会城市	1.19793	1.13008	0.792881	6.77033	0.305027	4.63473	5.68698	3.45099	0.402741
330500	湖州市	2016	东部	资源型城市	非省会城市	1.19031	1.28131	0.787563	6.80954	0.297235	4.66344	5.69541	3.68261	0.408055
330500	湖州市	2017	东部	资源型城市	非省会城市	1.21597	1.48435	0.939566	6.84675	0.310714	4.76217	5.70211	3.94453	0.456228
330500	湖州市	2018	东部	资源型城市	非省会城市	1.23162	1.68807	1.08887	6.88389	0.326578	4.82028	5.71274	4.20428	0.580328
330500	湖州市	2019	东部	资源型城市	非省会城市	1.25184	1.89236	1.24507	6.81796	0.301153	4.82831	5.80716	4.42965	0.599452
330500	湖州市	2020	东部	资源型城市	非省会城市	1.27151	1.99359	1.23628	6.84399	0.353694	4.83628	5.82074	4.52921	0.609347
330500	湖州市	2021	东部	资源型城市	非省会城市	1.29635	2.0369	1.30467	6.82717	0.409034	4.8828	5.831	4.88438	0.61862
330600	绍兴市	2008	东部	非资源型城市	非省会城市	0.932577	0.09	0.191798	6.59674	0.744412	4.49981	6.16437	2.23895	0.278572
330600	绍兴市	2009	东部	非资源型城市	非省会城市	0.961588	0.191899	0.232902	6.644	0.589157	4.5326	6.17295	2.44028	0.328108
330600	绍兴市	2010	东部	非资源型城市	非省会城市	0.987342	0.323008	0.310401	6.66193	0.654284	4.60517	6.19705	2.78453	0.341807
330600	绍兴市	2011	东部	非资源型城市	非省会城市	1.01767	0.461923	0.386704	6.69145	0.649475	4.69135	6.20132	2.91419	0.37003
330600	绍兴市	2012	东部	非资源型城市	非省会城市	1.06247	0.60373	0.418369	6.7236	0.554507	4.74493	6.20314	3.16943	0.36209
330600	绍兴市	2013	东部	非资源型城市	非省会城市	1.07249	0.740047	0.516872	6.74771	0.520928	5.2832	6.20436	3.40554	0.400094
330600	绍兴市	2014	东部	非资源型城市	非省会城市	1.06748	0.870551	0.66364	6.78759	0.499444	5.2575	6.20577	3.55919	0.43263
330600	绍兴市	2015	东部	非资源型城市	非省会城市	1.0636	1.00336	0.755233	6.82239	0.417024	5.2933	6.20819	3.80866	0.469654
330600	绍兴市	2016	东部	非资源型城市	非省会城市	1.03446	1.11354	0.769848	6.83605	0.380223	5.31812	6.21221	4.02212	0.477602
330600	绍兴市	2017	东部	非资源型城市	非省会城市	1.03514	1.26361	0.864671	6.87452	0.394094	5.41165	6.21661	4.27617	0.513293
330600	绍兴市	2018	东部	非资源型城市	非省会城市	1.03919	1.42432	0.963654	6.91298	0.406174	5.45104	6.22158	4.52907	0.582852
330600	绍兴市	2019	东部	非资源型城市	非省会城市	1.05769	1.59887	1.17357	6.91993	0.425359	5.48894	6.2653	4.77491	0.811161
330600	绍兴市	2020	东部	非资源型城市	非省会城市	1.07446	1.68464	1.46532	6.97434	0.429605	5.53733	6.27118	4.86422	0.511856
330600	绍兴市	2021	东部	非资源型城市	非省会城市	1.07997	1.9182	1.38636	6.94262	0.440475	5.57215	6.27983	5.25789	0.52372
330700	金华市	2008	东部	非资源型城市	非省会城市	1.09837	0.106	0.173196	6.70934	0.39428	4.2485	6.24533	2.03498	0.32327
330700	金华市	2009	东部	非资源型城市	非省会城市	1.03549	0.206646	0.227212	6.75686	0.4356	4.26268	6.25594	2.18479	0.350173
330700	金华市	2010	东部	非资源型城市	非省会城市	1.09639	0.358683	0.306373	6.76539	0.86542	4.27667	6.28525	2.29456	0.357931
330700	金华市	2011	东部	非资源型城市	非省会城市	1.10452	0.501345	0.385629	6.78228	0.431818	4.30407	6.28897	2.58091	0.33949
330700	金华市	2012	东部	非资源型城市	非省会城市	1.15178	0.654482	0.475458	6.81221	0.529518	4.30407	6.29138	2.81714	0.384415
330700	金华市	2013	东部	非资源型城市	非省会城市	1.16668	0.80504	0.538136	6.8396	0.717327	4.34381	6.29674	3.00095	0.410183
330700	金华市	2014	东部	非资源型城市	非省会城市	1.17307	0.956664	0.648887	6.9006	0.794416	4.35671	6.2984	3.20289	0.417174
330700	金华市	2015	东部	非资源型城市	非省会城市	1.17796	1.11124	0.788962	6.94071	0.898103	4.38203	6.30152	3.43412	0.472969
330700	金华市	2016	东部	非资源型城市	非省会城市	1.17941	1.26958	0.870652	6.96667	0.881074	4.58497	6.31355	3.64664	0.494345
330700	金华市	2017	东部	非资源型城市	非省会城市	1.15717	1.41257	0.851725	7.00679	0.901246	4.64439	6.32149	3.89374	0.484485
330700	金华市	2018	东部	非资源型城市	非省会城市	1.12919	1.54767	0.912562	7.04665	0.917262	4.66344	6.32865	4.12405	0.515598
330700	金华市	2019	东部	非资源型城市	非省会城市	1.13336	1.71327	0.84413	7.10123	0.925112	4.68213	6.53832	4.32547	0.543713
330700	金华市	2020	东部	非资源型城市	非省会城市	1.14118	1.78924	0.929804	7.12771	1.03456	4.70048	6.55986	4.38046	0.434626
330700	金华市	2021	东部	非资源型城市	非省会城市	1.16126	2.06259	1.02233	7.1002	1.09805	4.72739	6.56808	4.72914	0.448092
330800	衢州市	2008	东部	非资源型城市	非省会城市	1.34706	0.13	0.197097	6.40708	0.158679	3.8712	5.36411	1.72086	0.298991
330800	衢州市	2009	东部	非资源型城市	非省会城市	1.27702	0.254847	0.308486	6.50297	0.129086	3.98898	5.3627	1.87586	0.347937
330800	衢州市	2010	东部	非资源型城市	非省会城市	1.29682	0.424251	0.378763	6.51425	0.169264	4.06044	5.35786	2.00959	0.363476
330800	衢州市	2011	东部	非资源型城市	非省会城市	1.29238	0.586616	0.469089	6.51567	0.188717	4.09434	5.35611	2.17253	0.35245
330800	衢州市	2012	东部	非资源型城市	非省会城市	1.26969	0.721479	0.525943	6.5669	0.19595	4.15888	5.35659	2.23511	0.376489
330800	衢州市	2013	东部	非资源型城市	非省会城市	1.27261	0.878133	0.644539	6.59431	0.221334	4.20469	5.35847	2.39862	0.467692
330800	衢州市	2014	东部	非资源型城市	非省会城市	1.24259	1.01336	1.01695	6.66932	0.245029	4.23411	5.35847	2.47786	0.525129
330800	衢州市	2015	东部	非资源型城市	非省会城市	1.21293	1.14423	0.945617	6.74384	0.239815	4.26268	5.3627	2.66158	0.592619
330800	衢州市	2016	东部	非资源型城市	非省会城市	1.20638	1.29861	1.03932	6.79426	0.225209	4.26268	5.3762	2.846	0.605982
330800	衢州市	2017	东部	非资源型城市	非省会城市	1.20128	1.46641	1.2714	6.83719	0.275932	4.29046	5.38679	3.0545	0.679892
330800	衢州市	2018	东部	非资源型城市	非省会城市	1.19947	1.64399	1.35718	6.87996	0.237733	4.30407	5.39771	3.25676	0.753443
330800	衢州市	2019	东部	非资源型城市	非省会城市	1.20472	1.82114	1.49904	6.95708	0.220985	4.35671	5.42177	3.44102	0.978215
330800	衢州市	2020	东部	非资源型城市	非省会城市	1.2245	1.91988	1.7263	6.97509	0.218673	4.36945	5.42834	3.54716	0.905406
330800	衢州市	2021	东部	非资源型城市	非省会城市	1.22394	2.17391	1.98994	6.96253	0.261963	4.38203	5.43241	3.87263	0.923209
330900	舟山市	2008	东部	非资源型城市	非省会城市	1.50248	0.145	0.423186	6.6099	0.857523	3.91202	4.66438	2.23248	0.362366
330900	舟山市	2009	东部	非资源型城市	非省会城市	1.35771	0.27095	0.678637	6.64278	0.896317	3.93183	4.68767	2.38069	0.393415
330900	舟山市	2010	东部	非资源型城市	非省会城市	1.26721	0.414567	0.667975	6.64593	1.12766	3.95124	4.71966	2.40642	0.37854
330900	舟山市	2011	东部	非资源型城市	非省会城市	1.2655	0.574413	0.808267	6.64191	1.10863	3.98898	4.73356	2.6432	0.355728
330900	舟山市	2012	东部	非资源型城市	非省会城市	1.29349	0.735004	0.900877	6.65383	1.13616	4.02535	4.7362	2.91674	0.408743
330900	舟山市	2013	东部	非资源型城市	非省会城市	1.27891	0.882479	1.00876	6.63906	0.843104	4.09434	4.73795	3.14239	0.432132
330900	舟山市	2014	东部	非资源型城市	非省会城市	1.27369	1.03872	1.19372	6.709	0.746328	4.11087	4.74145	3.4034	0.440903
330900	舟山市	2015	东部	非资源型城市	非省会城市	1.27398	1.20182	1.44531	6.714	0.664663	4.12713	4.74667	3.63709	0.466781
330900	舟山市	2016	东部	非资源型城市	非省会城市	1.31078	1.411	1.36269	6.71244	0.560786	4.14313	4.75186	3.85784	0.473623
330900	舟山市	2017	东部	非资源型城市	非省会城市	1.32376	1.61593	1.51199	6.79397	0.649101	4.15888	4.76046	4.11399	0.455394
330900	舟山市	2018	东部	非资源型城市	非省会城市	1.30687	1.7912	1.49872	6.87801	0.86055	4.17439	4.76473	4.31483	0.515281
330900	舟山市	2019	东部	非资源型城市	非省会城市	1.35294	2.0452	1.64106	6.83594	0.999344	4.20469	4.75798	4.57962	0.543841
330900	舟山市	2020	东部	非资源型城市	非省会城市	1.53749	2.41062	1.76988	6.76432	1.10272	4.21951	4.75307	4.65673	0.477063
330900	舟山市	2021	东部	非资源型城市	非省会城市	1.51851	2.69711	1.88584	6.68974	1.38197	4.2485	4.75789	5.0065	0.55365
331000	台州市	2008	东部	非资源型城市	非省会城市	0.994749	0.096	0.126477	6.6482	0.488075	4.74493	6.35541	2.32063	0.206939
331000	台州市	2009	东部	非资源型城市	非省会城市	0.948941	0.189375	0.177017	6.68449	0.40279	4.75359	6.36527	2.49955	0.225019
331000	台州市	2010	东部	非资源型城市	非省会城市	1.05876	0.346372	0.2322	6.68038	0.474317	4.75359	6.39175	2.51174	0.237338
331000	台州市	2011	东部	非资源型城市	非省会城市	1.0004	0.454082	0.279713	6.69091	0.480796	4.75359	6.39676	2.64752	0.204846
331000	台州市	2012	东部	非资源型城市	非省会城市	0.980798	0.557322	0.319734	6.72505	0.447148	4.75359	6.39776	2.89262	0.27113
331000	台州市	2013	东部	非资源型城市	非省会城市	0.98598	0.68035	0.392017	6.74713	0.429687	4.75359	6.40324	3.09728	0.279999
331000	台州市	2014	东部	非资源型城市	非省会城市	0.986313	0.80436	0.502244	6.79893	0.400389	4.85203	6.39943	3.2504	0.289602
331000	台州市	2015	东部	非资源型城市	非省会城市	0.973921	0.918757	0.580427	6.84734	0.37095	4.94164	6.40506	3.51216	0.470045
331000	台州市	2016	东部	非资源型城市	非省会城市	0.988971	1.06458	0.686513	6.85739	0.336195	4.94164	6.41017	3.76813	0.295625
331000	台州市	2017	东部	非资源型城市	非省会城市	1.00791	1.23037	0.69745	6.87311	0.360359	4.94876	6.41641	4.00846	0.312694
331000	台州市	2018	东部	非资源型城市	非省会城市	1.02022	1.39831	0.838899	6.88891	0.3568	4.95583	6.41983	4.24452	0.348007
331000	台州市	2019	东部	非资源型城市	非省会城市	1.00355	1.51703	0.925372	6.8681	0.331141	4.96284	6.48427	4.49514	0.56073
331000	台州市	2020	东部	非资源型城市	非省会城市	1.02182	1.60211	1.06395	6.90254	0.360722	5.01728	6.49635	4.5666	0.333148
331000	台州市	2021	东部	非资源型城市	非省会城市	1.02331	1.81756	1.23015	6.91552	0.414684	5.0689	6.50144	4.88157	0.382762
331100	丽水市	2008	东部	非资源型城市	非省会城市	1.22271	0.118	0.271529	6.51074	0.174152	3.29584	5.35894	1.68346	0.382439
331100	丽水市	2009	东部	非资源型城市	非省会城市	1.18439	0.236362	0.410184	6.53867	0.138801	3.43399	5.35706	1.96515	0.385803
331100	丽水市	2010	东部	非资源型城市	非省会城市	1.21001	0.395852	0.518414	6.56906	0.156441	3.46574	5.35564	1.94936	0.369037
331100	丽水市	2011	东部	非资源型城市	非省会城市	1.22576	0.556375	0.666352	6.57397	0.171972	3.49651	5.3547	2.05293	0.373658
331100	丽水市	2012	东部	非资源型城市	非省会城市	1.26672	0.719795	0.705243	6.587	0.157395	3.49651	5.35517	2.25272	0.396151
331100	丽水市	2013	东部	非资源型城市	非省会城市	1.27244	0.878016	0.818096	6.59403	0.163091	3.49651	5.35753	2.4169	0.388973
331100	丽水市	2014	东部	非资源型城市	非省会城市	1.23783	1.00948	1.16049	6.65723	0.169835	3.52636	5.36176	2.4666	0.438031
331100	丽水市	2015	东部	非资源型城市	非省会城市	1.20642	1.13808	1.29687	6.71578	0.189922	3.55535	5.36551	2.63466	0.493867
331100	丽水市	2016	东部	非资源型城市	非省会城市	1.19827	1.28989	1.4291	6.75292	0.186294	3.55535	5.37759	2.83436	0.525184
331100	丽水市	2017	东部	非资源型城市	非省会城市	1.18423	1.4456	1.61299	6.82152	0.180132	3.63759	5.38724	3.02756	0.580908
331100	丽水市	2018	东部	非资源型城市	非省会城市	1.20103	1.64614	1.93361	6.88997	0.17682	3.66356	5.39317	3.22344	0.668211
331100	丽水市	2019	东部	非资源型城市	非省会城市	1.23425	1.86577	1.91556	6.94849	0.199682	3.73767	5.51141	3.40496	0.773886
331100	丽水市	2020	东部	非资源型城市	非省会城市	1.25213	1.9632	2.18794	7.00378	0.223146	3.78419	5.52478	3.4888	0.746442
331100	丽水市	2021	东部	非资源型城市	非省会城市	1.24378	2.20915	2.52267	7.0032	0.192563	3.80666	5.52705	3.76091	0.788357
340100	合肥市	2008	中部	非资源型城市	省会城市	1.78226	0.172	0.150699	6.72761	0.321549	5.59099	6.21661	1.46528	0.288845
340100	合肥市	2009	中部	非资源型城市	省会城市	1.90917	0.381003	0.223529	6.74047	0.208883	5.63479	6.23441	1.62679	0.419072
340100	合肥市	2010	中部	非资源型城市	省会城市	1.90335	0.622679	0.236861	6.72735	0.24952	5.7869	6.34704	1.75886	0.664926
340100	合肥市	2011	中部	非资源型城市	省会城市	1.92238	0.872572	0.410725	6.66099	0.218615	5.826	6.62285	1.96117	0.523423
340100	合肥市	2012	中部	非资源型城市	省会城市	1.98376	1.12724	0.462493	6.66795	0.267422	5.93489	6.62963	2.17337	0.544432
340100	合肥市	2013	中部	非资源型城市	省会城市	1.98815	1.37187	0.488606	6.67992	0.24108	5.97381	6.63482	2.3373	0.556752
340100	合肥市	2014	中部	非资源型城市	省会城市	1.97304	1.60906	0.577573	6.70322	0.23818	5.99645	6.64587	2.39377	0.560806
340100	合肥市	2015	中部	非资源型城市	省会城市	1.99607	1.88301	0.666025	6.76782	0.223794	6.08222	6.65795	2.5681	0.658389
340100	合肥市	2016	中部	非资源型城市	省会城市	2.01174	2.16555	0.663108	6.82481	0.197828	6.13123	6.6681	2.72704	1.62087
340100	合肥市	2017	中部	非资源型城市	省会城市	1.99443	2.43462	0.946857	6.89189	0.240635	6.1334	6.68026	2.93014	0.99374
340100	合肥市	2018	中部	非资源型城市	省会城市	1.98932	2.72656	0.881124	6.95915	0.260647	6.14419	6.69548	3.13838	1.1757
340100	合肥市	2019	中部	非资源型城市	省会城市	1.99104	3.00978	0.925388	7.18548	0.236156	6.17587	6.70796	3.33814	1.38508
340100	合肥市	2020	中部	非资源型城市	省会城市	2.0296	3.1822	0.923891	7.18885	0.258535	6.22059	6.84305	3.46998	1.62581
340100	合肥市	2021	中部	非资源型城市	省会城市	2.00825	3.56696	0.85663	7.18154	0.291317	6.22851	6.85277	3.75999	1.5253
340200	芜湖市	2008	中部	非资源型城市	非省会城市	1.63719	0.158	0.180702	6.58128	0.188625	4.83628	5.42935	1.35672	0.436686
340200	芜湖市	2009	中部	非资源型城市	非省会城市	1.6907	0.337403	0.280435	6.57718	0.108175	4.86753	5.43808	1.49154	0.805211
340200	芜湖市	2010	中部	非资源型城市	非省会城市	1.77537	0.58081	0.443021	6.54336	0.165704	4.90527	5.4223	1.70726	0.902875
340200	芜湖市	2011	中部	非资源型城市	非省会城市	1.83683	0.83374	0.438549	6.43136	0.154432	4.98361	5.8767	1.81252	0.880046
340200	芜湖市	2012	中部	非资源型城市	非省会城市	1.91259	1.0868	0.554779	6.43999	0.155801	5.01064	5.87997	2.00446	1.08754
340200	芜湖市	2013	中部	非资源型城市	非省会城市	1.93792	1.33721	0.601848	6.44338	0.16027	5.04343	5.88488	2.15971	1.25423
340200	芜湖市	2014	中部	非资源型城市	非省会城市	1.94635	1.58729	0.790434	6.53091	0.171464	5.07517	5.89082	2.21003	1.48458
340200	芜湖市	2015	中部	非资源型城市	非省会城市	1.96509	1.85378	0.84909	6.66494	0.172834	5.10595	5.90113	2.37613	1.4541
340200	芜湖市	2016	中部	非资源型城市	非省会城市	1.97928	2.1306	0.885014	6.69767	0.140481	5.14749	5.90536	2.52903	1.91833
340200	芜湖市	2017	中部	非资源型城市	非省会城市	1.97363	2.40922	1.08733	6.75255	0.145295	5.16479	5.91248	2.71753	1.93757
340200	芜湖市	2018	中部	非资源型城市	非省会城市	1.96672	2.6956	1.06531	6.80824	0.138785	5.18739	5.92645	2.89975	1.82459
340200	芜湖市	2019	中部	非资源型城市	非省会城市	1.98366	2.99864	1.11514	6.88303	0.137353	5.20949	5.93436	3.09016	1.4138
340200	芜湖市	2020	中部	非资源型城市	非省会城市	2.00944	3.15059	1.2225	6.88808	0.155796	5.51745	5.89875	3.18948	1.45199
340200	芜湖市	2021	中部	非资源型城市	非省会城市	2.04489	3.63205	1.23638	6.90777	0.173195	5.53339	5.90591	3.43664	1.63099
340300	蚌埠市	2008	中部	非资源型城市	非省会城市	1.13982	0.11	0.145171	6.19481	0.0562593	4.60517	5.77144	1.19188	0.41167
340300	蚌埠市	2009	中部	非资源型城市	非省会城市	1.22838	0.245141	0.235826	6.14321	0.0493883	4.63473	5.77144	1.27159	0.446619
340300	蚌埠市	2010	中部	非资源型城市	非省会城市	1.3012	0.425687	0.286841	6.13022	0.0577688	4.65396	5.75859	1.40716	0.543785
340300	蚌埠市	2011	中部	非资源型城市	非省会城市	1.37757	0.625283	0.429424	6.11181	0.0637445	4.69135	5.7609	1.5755	0.5779
340300	蚌埠市	2012	中部	非资源型城市	非省会城市	1.47223	0.836569	0.491989	6.13196	0.0870729	4.74493	5.76299	1.75365	0.63771
340300	蚌埠市	2013	中部	非资源型城市	非省会城市	1.50781	1.04043	0.563594	6.14873	0.105048	4.77912	5.77468	1.89085	0.718199
340300	蚌埠市	2014	中部	非资源型城市	非省会城市	1.52848	1.24651	0.647023	6.21402	0.111006	4.84419	5.78628	1.9649	0.662312
340300	蚌埠市	2015	中部	非资源型城市	非省会城市	1.56426	1.47566	0.717628	6.30681	0.116367	4.92725	5.79648	2.11609	0.895436
340300	蚌埠市	2016	中部	非资源型城市	非省会城市	1.58703	1.70837	0.717502	6.42134	0.0843603	4.97673	5.80844	2.26317	0.965665
340300	蚌埠市	2017	中部	非资源型城市	非省会城市	1.60139	1.95483	0.828916	6.47768	0.0771119	4.99043	5.82207	2.43681	0.818032
340300	蚌埠市	2018	中部	非资源型城市	非省会城市	1.6095	2.20599	0.916568	6.53433	0.0571179	5.00395	5.82659	2.59058	0.620731
340300	蚌埠市	2019	中部	非资源型城市	非省会城市	1.56747	2.3695	0.980363	6.64835	0.053105	5.01728	5.83247	2.77238	0.808158
340300	蚌埠市	2020	中部	非资源型城市	非省会城市	1.57573	2.47058	1.06805	6.62601	0.0626952	5.03044	5.79837	2.8545	0.845521
340300	蚌埠市	2021	中部	非资源型城市	非省会城市	1.34993	2.3977	1.02623	6.69789	0.0885342	5.04343	5.80423	3.07897	0.877919
340400	淮南市	2008	中部	资源型城市	非省会城市	1.59574	0.154	0.158515	6.39787	0.0208221	4.56435	5.43372	1.23836	0.144967
340400	淮南市	2009	中部	资源型城市	非省会城市	1.56422	0.312163	0.23087	6.39433	0.0162809	4.57471	5.43808	1.36114	0.185761
340400	淮南市	2010	中部	资源型城市	非省会城市	1.47561	0.482744	0.277279	6.38969	0.0136422	4.57471	5.45404	1.4573	0.210091
340400	淮南市	2011	中部	资源型城市	非省会城市	1.45881	0.662156	0.386141	6.37554	0.0217357	4.58497	5.45136	1.64115	0.282945
340400	淮南市	2012	中部	资源型城市	非省会城市	1.53678	0.87325	0.516032	6.39628	0.0281674	4.62497	5.45489	1.82813	0.375196
340400	淮南市	2013	中部	资源型城市	非省会城市	1.52887	1.05496	0.548689	6.41295	0.0381596	4.66344	5.46236	1.96933	0.401689
340400	淮南市	2014	中部	资源型城市	非省会城市	1.30871	1.06729	0.516211	6.45494	0.0347835	4.66344	5.47017	2.22645	0.295812
340400	淮南市	2015	中部	资源型城市	非省会城市	1.21245	1.14377	0.378013	6.44405	0.0229614	4.68213	5.83805	2.36108	0.259299
340400	淮南市	2016	中部	资源型城市	非省会城市	1.19398	1.28526	0.653935	6.46783	0.0189771	4.70048	5.84528	2.33242	0.302986
340400	淮南市	2017	中部	资源型城市	非省会城市	1.18206	1.44295	0.774305	6.51389	0.0190579	4.64439	5.85421	2.49893	0.334283
340400	淮南市	2018	中部	资源型城市	非省会城市	1.12943	1.54799	0.785499	6.56023	0.0282042	4.64439	5.85493	2.65492	0.362259
340400	淮南市	2019	中部	资源型城市	非省会城市	1.11168	1.68049	0.911175	6.73046	0.0318545	4.66344	5.85507	2.81637	0.387901
340400	淮南市	2020	中部	资源型城市	非省会城市	1.12823	1.76895	1.29107	6.73027	0.0396577	4.81218	5.71528	2.89703	0.298048
340400	淮南市	2021	中部	资源型城市	非省会城市	1.0848	1.92678	0.924013	6.71106	0.0448465	4.85203	5.71703	3.15426	0.273795
340500	马鞍山市	2008	中部	资源型城市	非省会城市	1.6061	0.155	0.239844	6.52617	0.36521	4.27667	4.85203	1.74242	0.1832
340500	马鞍山市	2009	中部	资源型城市	非省会城市	1.47521	0.2944	0.363566	6.54996	0.168095	4.33073	4.85981	1.97117	0.278574
340500	马鞍山市	2010	中部	资源型城市	非省会城市	1.49339	0.48856	0.408193	6.51874	0.256503	4.36945	4.91779	2.17252	0.301597
340500	马鞍山市	2011	中部	资源型城市	非省会城市	1.47317	0.668676	0.504637	6.42643	0.236895	4.41884	5.38803	2.44729	0.305511
340500	马鞍山市	2012	中部	资源型城市	非省会城市	1.52916	0.868917	0.583599	6.45402	0.187127	4.45435	5.39135	2.71495	0.409976
340500	马鞍山市	2013	中部	资源型城市	非省会城市	1.55719	1.0745	0.65172	6.4687	0.173662	4.48864	5.39726	2.93629	0.471015
340500	马鞍山市	2014	中部	资源型城市	非省会城市	1.5643	1.27572	0.745177	6.52372	0.136938	4.52179	5.40672	2.76266	0.431191
340500	马鞍山市	2015	中部	资源型城市	非省会城市	1.57426	1.48509	0.793917	6.62517	0.134815	4.5326	5.42151	2.96229	0.486712
340500	马鞍山市	2016	中部	资源型城市	非省会城市	1.58739	1.70875	0.787346	6.66064	0.141537	4.55388	5.42759	3.14449	0.689628
340500	马鞍山市	2017	中部	资源型城市	非省会城市	1.59285	1.94441	0.916754	6.70735	0.15023	4.58497	5.43877	3.37286	0.719553
340500	马鞍山市	2018	中部	资源型城市	非省会城市	1.59481	2.18585	0.95289	6.75439	0.154576	4.60517	5.45408	3.61682	0.605479
340500	马鞍山市	2019	中部	资源型城市	非省会城市	1.61459	2.44072	0.986023	6.8528	0.170207	4.60517	5.46426	3.83758	0.515386
340500	马鞍山市	2020	中部	资源型城市	非省会城市	1.64886	2.58523	1.23525	6.87244	0.183948	4.62497	5.3756	3.94584	0.550009
340500	马鞍山市	2021	中部	资源型城市	非省会城市	1.6392	2.91149	1.19425	6.85321	0.195365	4.63473	5.37389	4.24383	0.51214
340600	淮北市	2008	中部	资源型城市	非省会城市	1.49212	0.144	0.137073	6.35568	0.0216854	4.14313	5.32301	1.21012	0.0922685
340600	淮北市	2009	中部	资源型城市	非省会城市	1.35196	0.269803	0.204854	6.34954	0.0203585	4.14313	5.32788	1.31735	0.179954
340600	淮北市	2010	中部	资源型城市	非省会城市	1.37587	0.450115	0.23146	6.33978	0.0293362	4.14313	5.35517	1.41543	0.179959
340600	淮北市	2011	中部	资源型城市	非省会城市	1.38142	0.627029	0.372987	6.32954	0.0234519	4.36945	5.35439	1.57951	0.209906
340600	淮北市	2012	中部	资源型城市	非省会城市	1.48143	0.841797	0.438059	6.33995	0.0354556	4.38203	5.358	1.76083	0.237664
340600	淮北市	2013	中部	资源型城市	非省会城市	1.46285	1.0094	0.455617	6.34726	0.0412265	4.38203	5.36698	1.90235	0.190517
340600	淮北市	2014	中部	资源型城市	非省会城市	1.47427	1.2023	0.500695	6.41274	0.0443205	4.38203	5.37482	1.98846	0.219223
340600	淮北市	2015	中部	资源型城市	非省会城市	1.37721	1.2992	0.620525	6.49441	0.0472517	4.44265	5.38394	2.1305	0.17687
340600	淮北市	2016	中部	资源型城市	非省会城市	1.31372	1.41416	0.569293	6.53164	0.0509756	4.44265	5.39726	2.2307	0.120721
340600	淮北市	2017	中部	资源型城市	非省会城市	1.30878	1.59764	0.68495	6.57435	0.0444335	4.47734	5.40623	2.39748	0.171676
340600	淮北市	2018	中部	资源型城市	非省会城市	1.23388	1.69116	0.728894	6.61759	0.0482567	4.48864	5.41792	2.53471	0.106893
340600	淮北市	2019	中部	资源型城市	非省会城市	1.17214	1.77189	0.818502	6.86121	0.0521272	4.48864	5.42495	2.68445	0.0771336
340600	淮北市	2020	中部	资源型城市	非省会城市	1.18845	1.86336	1.04515	6.86216	0.0623626	4.49981	5.28371	2.73393	0.226783
340600	淮北市	2021	中部	资源型城市	非省会城市	1.10391	1.96072	1.07345	6.86098	0.0946243	4.49981	5.28523	2.95791	0.650074
340700	铜陵市	2008	中部	资源型城市	非省会城市	1.36778	0.132	0.280822	6.60482	0.741243	3.85015	4.29046	1.43002	0.180628
340700	铜陵市	2009	中部	资源型城市	非省会城市	1.43712	0.286797	0.335135	6.59032	0.440145	3.85015	4.30407	1.59729	0.248654
340700	铜陵市	2010	中部	资源型城市	非省会城市	1.54926	0.50684	0.508287	6.53812	0.49482	3.8712	4.28221	1.7292	0.25721
340700	铜陵市	2011	中部	资源型城市	非省会城市	1.53491	0.696701	0.527796	6.51534	0.460462	4.12713	4.2923	1.91823	0.309591
340700	铜陵市	2012	中部	资源型城市	非省会城市	1.55453	0.883339	0.918256	6.53547	0.362753	3.95124	4.29592	2.11581	0.70515
340700	铜陵市	2013	中部	资源型城市	非省会城市	1.58857	1.09616	0.711796	6.56307	0.529903	4.23411	4.29887	2.28363	0.713356
340700	铜陵市	2014	中部	资源型城市	非省会城市	1.59344	1.29948	0.741192	6.57735	0.449253	4.23411	4.30136	2.43273	1.03201
340700	铜陵市	2015	中部	资源型城市	非省会城市	1.60664	1.51563	0.376837	6.565	0.312996	4.33073	5.07029	2.61061	0.853664
340700	铜陵市	2016	中部	资源型城市	非省会城市	1.62065	1.74456	0.824485	6.6089	0.322157	4.39445	5.0758	2.49152	0.868265
340700	铜陵市	2017	中部	资源型城市	非省会城市	1.6135	1.96961	0.907338	6.64773	0.33395	4.39445	5.08016	2.68291	0.743597
340700	铜陵市	2018	中部	资源型城市	非省会城市	1.52154	2.08543	0.910932	6.6869	0.33781	4.39445	5.0932	2.84184	0.497857
340700	铜陵市	2019	中部	资源型城市	非省会城市	1.34486	2.03297	1.03352	6.85236	0.514769	4.39445	5.10048	3.02666	0.986083
340700	铜陵市	2020	中部	资源型城市	非省会城市	1.35853	2.13003	1.46929	6.86667	0.525042	4.39445	4.87688	3.08252	1.02697
340700	铜陵市	2021	中部	资源型城市	非省会城市	1.32611	2.35539	1.50689	6.80826	0.598028	4.51086	4.87214	3.30117	1.07398
340800	安庆市	2008	中部	非资源型城市	非省会城市	1.26416	0.122	0.165179	6.21219	0.0522323	4.18965	6.32794	1.15848	0.140368
340800	安庆市	2009	中部	非资源型城市	非省会城市	1.30333	0.260099	0.227957	6.15213	0.0441773	4.27667	6.32436	1.27313	0.219215
340800	安庆市	2010	中部	非资源型城市	非省会城市	1.31889	0.431472	0.322107	6.18408	0.0466495	4.34381	6.2757	1.38309	0.251136
340800	安庆市	2011	中部	非资源型城市	非省会城市	1.36687	0.620427	0.447233	6.19051	0.0455953	4.38203	6.274	1.55865	0.285579
340800	安庆市	2012	中部	非资源型城市	非省会城市	1.4198	0.806776	0.513722	6.20305	0.0575208	4.39445	6.27664	1.73468	0.331536
340800	安庆市	2013	中部	非资源型城市	非省会城市	1.44413	0.996487	0.603211	6.25424	0.0787895	4.39445	6.28128	1.87544	0.393688
340800	安庆市	2014	中部	非资源型城市	非省会城市	1.45202	1.18416	0.691964	6.2854	0.0875241	4.44265	6.28711	1.80415	0.400837
340800	安庆市	2015	中部	非资源型城市	非省会城市	1.42659	1.34578	0.919954	6.36092	0.106362	4.44265	6.1282	1.92679	0.506113
340800	安庆市	2016	中部	非资源型城市	非省会城市	1.42453	1.53345	0.80399	6.44776	0.0761776	4.49981	6.13383	2.093	0.514473
340800	安庆市	2017	中部	非资源型城市	非省会城市	1.42637	1.74119	0.931099	6.47971	0.0549206	4.52179	6.14051	2.22457	0.560717
340800	安庆市	2018	中部	非资源型城市	非省会城市	1.42638	1.955	1.04513	6.512	0.0499346	4.62497	6.15088	2.37201	0.549102
340800	安庆市	2019	中部	非资源型城市	非省会城市	1.43011	2.16185	1.17722	6.68839	0.0480847	4.86753	6.15761	2.51611	0.47693
340800	安庆市	2020	中部	非资源型城市	非省会城市	1.45949	2.28833	1.36316	6.69092	0.0527225	5.04343	6.03232	2.58715	0.472119
340800	安庆市	2021	中部	非资源型城市	非省会城市	1.41055	2.50536	1.35843	6.69027	0.0609335	5.0814	6.03333	2.8143	0.491791
341000	黄山市	2008	中部	非资源型城市	非省会城市	1.24344	0.12	0.21	6.56285	0.0497468	3.68888	4.94164	1.20881	0.29976
341000	黄山市	2009	中部	非资源型城市	非省会城市	1.24675	0.248807	0.360714	6.55456	0.0596497	3.73767	4.94164	1.3506	0.365091
341000	黄山市	2010	中部	非资源型城市	非省会城市	1.26059	0.412401	0.444853	6.51025	0.0717219	3.78419	4.91265	1.46138	0.454998
341000	黄山市	2011	中部	非资源型城市	非省会城市	1.29753	0.588951	0.613755	6.51047	0.0787234	3.85015	4.90459	1.6363	0.559376
341000	黄山市	2012	中部	非资源型城市	非省会城市	1.36083	0.773269	0.712491	6.5336	0.104161	3.98898	4.90749	1.81527	0.679641
341000	黄山市	2013	中部	非资源型城市	非省会城市	1.35964	0.938183	0.754523	6.55399	0.105797	4.09434	4.90958	2.06092	0.675701
341000	黄山市	2014	中部	非资源型城市	非省会城市	1.33103	1.08549	0.877476	6.57034	0.109986	4.14313	4.91486	2.09098	0.705425
341000	黄山市	2015	中部	非资源型城市	非省会城市	1.28551	1.2127	0.981291	6.73054	0.0745155	4.17439	4.92268	2.25084	0.69499
341000	黄山市	2016	中部	非资源型城市	非省会城市	1.2869	1.38529	1.00363	6.78586	0.0752326	4.20469	4.92653	2.38905	0.689196
341000	黄山市	2017	中部	非资源型城市	非省会城市	1.28724	1.57134	1.17596	6.86774	0.0814431	4.2485	4.93044	2.55754	0.885003
341000	黄山市	2018	中部	非资源型城市	非省会城市	1.29092	1.76934	1.18684	6.94855	0.092831	4.2485	4.9467	2.71882	0.863531
341000	黄山市	2019	中部	非资源型城市	非省会城市	1.31152	1.98258	1.26742	6.9973	0.0976458	4.26268	4.95653	2.8925	0.743227
341000	黄山市	2020	中部	非资源型城市	非省会城市	1.31775	2.06609	1.46871	6.97885	0.0978475	4.26268	4.89118	2.9928	0.767765
341000	黄山市	2021	中部	非资源型城市	非省会城市	1.32032	2.3451	1.56607	6.97229	0.112174	4.26268	4.89185	3.20467	0.712957
341100	滁州市	2008	中部	资源型城市	非省会城市	1.1709	0.113	0.166505	5.97622	0.0938724	3.78419	6.02102	1.16267	0.129895
341100	滁州市	2009	中部	资源型城市	非省会城市	1.3253	0.264482	0.245012	5.95022	0.0815581	3.91202	6.01859	1.26664	0.129125
341100	滁州市	2010	中部	资源型城市	非省会城市	1.41141	0.461741	0.309312	5.98596	0.0888331	4.09434	5.9766	1.38554	0.191059
341100	滁州市	2011	中部	资源型城市	非省会城市	1.46812	0.666385	0.432177	5.99482	0.0859301	4.2485	5.97413	1.5623	0.204847
341100	滁州市	2012	中部	资源型城市	非省会城市	1.5569	0.884682	0.669962	6.00945	0.0996529	4.34381	5.97762	1.74419	0.326431
341100	滁州市	2013	中部	资源型城市	非省会城市	1.58528	1.09388	0.697908	6.03016	0.105798	4.41884	5.98188	1.88646	0.319985
341100	滁州市	2014	中部	资源型城市	非省会城市	1.58267	1.29071	0.805772	6.08884	0.1115	4.41884	5.98771	1.81832	0.384429
341100	滁州市	2015	中部	资源型城市	非省会城市	1.6086	1.51749	0.900899	6.12401	0.0976078	4.43082	5.99573	1.97348	0.476757
341100	滁州市	2016	中部	资源型城市	非省会城市	1.62487	1.74909	0.905045	6.2339	0.108949	4.44265	6.0024	2.11055	0.544501
341100	滁州市	2017	中部	资源型城市	非省会城市	1.63553	1.99651	1.09906	6.30737	0.116772	4.46591	6.01034	2.27007	0.657664
341100	滁州市	2018	中部	资源型城市	非省会城市	1.65562	2.2692	1.13874	6.38217	0.113949	4.49981	6.01961	2.4292	0.605978
341100	滁州市	2019	中部	资源型城市	非省会城市	1.7109	2.58631	1.28671	6.62809	0.0954872	4.52179	6.02756	2.58027	0.482925
341100	滁州市	2020	中部	资源型城市	非省会城市	1.75019	2.74411	1.29196	6.61332	0.0882468	4.64439	5.98859	2.66467	0.501461
341100	滁州市	2021	中部	资源型城市	非省会城市	1.75366	3.11477	1.21404	6.63119	0.115641	4.70953	5.98896	2.85595	0.457478
341200	阜阳市	2008	中部	非资源型城市	非省会城市	1.24344	0.12	0.117943	5.85151	0.023096	4.23411	6.72863	1.10636	0.0672677
341200	阜阳市	2009	中部	非资源型城市	非省会城市	1.31973	0.263371	0.185216	5.8767	0.0234095	4.26268	6.72383	1.21207	0.066387
341200	阜阳市	2010	中部	非资源型城市	非省会城市	1.33025	0.435189	0.227344	5.87777	0.0333676	4.33073	6.63516	1.29275	0.0812259
341200	阜阳市	2011	中部	非资源型城市	非省会城市	1.3382	0.607412	0.402143	5.86491	0.0489624	4.41884	6.63584	1.46046	0.153928
341200	阜阳市	2012	中部	非资源型城市	非省会城市	1.39992	0.795479	0.415107	5.90367	0.0719581	4.49981	6.63844	1.62004	0.195564
341200	阜阳市	2013	中部	非资源型城市	非省会城市	1.40523	0.969641	0.498699	5.91881	0.0796	4.58497	6.64848	1.74971	0.179091
341200	阜阳市	2014	中部	非资源型城市	非省会城市	1.39669	1.13903	0.607184	6.00296	0.0831869	4.7185	6.66224	1.78244	0.142367
341200	阜阳市	2015	中部	非资源型城市	非省会城市	1.42283	1.34224	0.72404	6.06993	0.0735044	4.80402	6.67222	1.89453	0.306537
341200	阜阳市	2016	中部	非资源型城市	非省会城市	1.44274	1.55304	0.618946	6.14093	0.0532262	4.82028	6.68349	2.02438	0.354686
341200	阜阳市	2017	中部	非资源型城市	非省会城市	1.46047	1.78281	0.856832	6.21729	0.0476844	4.86753	6.69612	2.17114	0.345728
341200	阜阳市	2018	中部	非资源型城市	非省会城市	1.49363	2.04718	0.922605	6.29549	0.0519006	4.94164	6.71018	2.31518	0.28485
341200	阜阳市	2019	中部	非资源型城市	非省会城市	1.53567	2.32143	1.01586	6.63208	0.0400914	4.97673	6.71647	2.45637	0.267238
341200	阜阳市	2020	中部	非资源型城市	非省会城市	1.5611	2.44764	1.11492	6.60396	0.0411988	5.03044	6.70971	2.52182	0.257779
341200	阜阳市	2021	中部	非资源型城市	非省会城市	1.55275	2.75793	1.07845	6.61582	0.0450043	5.04986	6.70576	2.70839	0.246921
341300	宿州市	2008	中部	资源型城市	非省会城市	1.46104	0.141	0.111599	5.88511	0.0116861	3.82864	6.34388	1.12573	0.0887297
341300	宿州市	2009	中部	资源型城市	非省会城市	1.40794	0.280974	0.211837	5.883	0.0106129	3.91202	6.33859	1.25033	0.0928413
341300	宿州市	2010	中部	资源型城市	非省会城市	1.3718	0.448781	0.267624	5.87763	0.0160692	3.97029	6.28451	1.36224	0.10125
341300	宿州市	2011	中部	资源型城市	非省会城市	1.426	0.647264	0.384262	5.86282	0.0177949	4.06044	6.28528	1.54741	0.128348
341300	宿州市	2012	中部	资源型城市	非省会城市	1.50145	0.853172	0.398289	5.90028	0.0280138	4.20469	6.28749	1.70438	0.126826
341300	宿州市	2013	中部	资源型城市	非省会城市	1.51843	1.04776	0.503582	5.94333	0.032643	4.2485	6.29731	1.83338	0.134562
341300	宿州市	2014	中部	资源型城市	非省会城市	1.52833	1.24639	0.600984	6.03745	0.0350747	4.27667	6.30737	1.82709	0.196716
341300	宿州市	2015	中部	资源型城市	非省会城市	1.53316	1.44632	0.709052	6.17544	0.0382753	4.31749	6.31738	1.95795	0.181765
341300	宿州市	2016	中部	资源型城市	非省会城市	1.5504	1.66893	0.674763	6.30306	0.0230798	4.36945	6.32776	2.08642	0.462135
341300	宿州市	2017	中部	资源型城市	非省会城市	1.56614	1.9118	0.860012	6.4137	0.0266582	4.40672	6.33805	2.23469	0.268901
341300	宿州市	2018	中部	资源型城市	非省会城市	1.57544	2.15931	0.912099	6.52532	0.0301193	4.46591	6.34237	2.38277	0.281796
341300	宿州市	2019	中部	资源型城市	非省会城市	1.61025	2.43417	0.943509	6.60333	0.031701	4.49981	6.34564	2.52352	0.176599
341300	宿州市	2020	中部	资源型城市	非省会城市	1.63793	2.5681	1.09171	6.58689	0.0453169	4.51086	6.27786	2.59753	0.295628
341300	宿州市	2021	中部	资源型城市	非省会城市	1.61663	2.87139	1.15869	6.57246	0.049638	4.52179	6.27758	2.79189	0.304331
341500	六安市	2008	中部	非资源型城市	非省会城市	1.42995	0.138	0.138916	6.03636	0.0433136	3.93183	6.41182	1.18413	0.0741834
341500	六安市	2009	中部	非资源型城市	非省会城市	1.45322	0.290012	0.238843	6.01702	0.0386392	4.02535	6.40523	1.3018	0.276753
341500	六安市	2010	中部	非资源型城市	非省会城市	1.4267	0.466743	0.291207	5.99406	0.0454186	4.11087	6.33115	1.44389	0.125495
341500	六安市	2011	中部	非资源型城市	非省会城市	1.42575	0.647153	0.445202	6.00513	0.0492186	4.15888	6.33428	1.70073	0.172615
341500	六安市	2012	中部	非资源型城市	非省会城市	1.45775	0.828339	0.465758	6.01684	0.0506602	4.21951	6.337	1.87908	0.265574
341500	六安市	2013	中部	非资源型城市	非省会城市	1.41242	0.974607	0.571854	6.06083	0.0490841	4.2485	6.3427	2.02428	0.26244
341500	六安市	2014	中部	非资源型城市	非省会城市	1.38877	1.13258	0.727686	6.08825	0.0385012	4.27667	6.35001	1.92788	0.287678
341500	六安市	2015	中部	非资源型城市	非省会城市	1.35656	1.27972	0.984983	6.2053	0.0378169	4.30407	6.16146	2.05753	0.32021
341500	六安市	2016	中部	非资源型城市	非省会城市	1.34131	1.44386	0.850168	6.21074	0.0315983	4.33073	6.16794	2.24085	0.411164
341500	六安市	2017	中部	非资源型城市	非省会城市	1.34096	1.63693	0.975981	6.32852	0.0415553	4.35671	6.17385	2.38657	0.798185
341500	六安市	2018	中部	非资源型城市	非省会城市	1.34053	1.83733	1.0148	6.45116	0.0417706	4.36945	6.18155	2.5495	0.833164
341500	六安市	2019	中部	非资源型城市	非省会城市	1.3731	2.07567	1.14488	6.65759	0.0374175	4.38203	6.18888	2.70931	0.711117
341500	六安市	2020	中部	非资源型城市	非省会城市	1.40429	2.20177	1.42561	6.60393	0.0432792	4.39445	6.08571	2.80057	0.496838
341500	六安市	2021	中部	非资源型城市	非省会城市	1.43792	2.55397	1.3664	6.59966	0.0511106	4.39445	6.08791	3.05023	0.255824
341600	亳州市	2008	中部	资源型城市	非省会城市	1.22271	0.118	0.130724	5.98426	0.0190714	3.46574	6.23637	1.21515	0.0311959
341600	亳州市	2009	中部	资源型城市	非省会城市	1.30947	0.261323	0.197244	5.93745	0.0257091	3.46574	6.23048	1.34559	0.0419745
341600	亳州市	2010	中部	资源型城市	非省会城市	1.33085	0.435385	0.270932	5.94095	0.0315636	3.58352	6.18641	1.46227	0.069289
341600	亳州市	2011	中部	资源型城市	非省会城市	1.36714	0.62055	0.417408	5.92144	0.0338393	3.63759	6.19034	1.62313	0.138258
341600	亳州市	2012	中部	资源型城市	非省会城市	1.43145	0.813396	0.47191	5.94785	0.0440199	3.7612	6.19338	1.79799	0.13111
341600	亳州市	2013	中部	资源型城市	非省会城市	1.43371	0.989295	0.542256	5.97669	0.0333735	3.89182	6.20449	1.9333	0.191241
341600	亳州市	2014	中部	资源型城市	非省会城市	1.40335	1.14446	0.658527	6.12583	0.025666	3.98898	6.21381	1.78797	0.163168
341600	亳州市	2015	中部	资源型城市	非省会城市	1.42004	1.33961	0.751749	6.19707	0.0331465	4.02535	6.22394	1.91992	0.302607
341600	亳州市	2016	中部	资源型城市	非省会城市	1.4379	1.54783	0.671826	6.26008	0.0330113	4.12713	6.23519	2.04767	0.25551
341600	亳州市	2017	中部	资源型城市	非省会城市	1.46	1.78223	0.857839	6.34305	0.0387565	4.23411	6.24781	2.19401	0.46665
341600	亳州市	2018	中部	资源型城市	非省会城市	1.50535	2.06324	0.902772	6.42702	0.043004	4.26268	6.26096	2.34559	0.408466
341600	亳州市	2019	中部	资源型城市	非省会城市	1.55536	2.35118	0.976249	6.66011	0.0410325	4.27667	6.26587	2.49132	0.3308
341600	亳州市	2020	中部	资源型城市	非省会城市	1.58721	2.48858	1.1383	6.6446	0.0409601	4.30407	6.21435	2.56181	0.30541
341600	亳州市	2021	中部	资源型城市	非省会城市	1.57002	2.7886	1.11933	6.67841	0.0211965	4.31749	6.2118	2.78486	0.26219
341700	池州市	2008	中部	资源型城市	非省会城市	1.65791	0.16	0.251748	6.17891	0.038985	3.2581	4.96284	1.36681	0.136642
341700	池州市	2009	中部	资源型城市	非省会城市	1.67966	0.3352	0.323239	6.3341	0.0547338	3.3322	4.95583	1.54272	0.228186
341700	池州市	2010	中部	资源型城市	非省会城市	1.6817	0.550167	0.362081	6.32604	0.0480479	3.55535	4.94378	1.70754	0.339578
341700	池州市	2011	中部	资源型城市	非省会城市	1.65606	0.751689	0.520541	6.27394	0.0446547	3.58352	4.95153	1.93219	0.272492
341700	池州市	2012	中部	资源型城市	非省会城市	1.70202	0.967147	0.712474	6.29678	0.0521215	3.61092	4.95512	2.12153	0.338582
341700	池州市	2013	中部	资源型城市	非省会城市	1.6924	1.1678	0.85004	6.31494	0.0549563	3.61092	4.95744	2.27484	0.386959
341700	池州市	2014	中部	资源型城市	非省会城市	1.67651	1.36723	0.881818	6.4167	0.048928	3.61092	4.96284	2.12167	0.330163
341700	池州市	2015	中部	资源型城市	非省会城市	1.66262	1.56845	1.01163	6.45351	0.0594312	3.61092	4.96724	2.27858	0.350112
341700	池州市	2016	中部	资源型城市	非省会城市	1.65032	1.77649	0.895357	6.55159	0.0697802	3.61092	4.97189	2.42339	0.303063
341700	池州市	2017	中部	资源型城市	非省会城市	1.58039	1.9292	1.00462	6.59875	0.0832688	3.63759	4.97625	2.5866	0.204885
341700	池州市	2018	中部	资源型城市	非省会城市	1.52937	2.09616	1.0885	6.64607	0.0734273	3.66356	4.99349	2.7664	0.3768
341700	池州市	2019	中部	资源型城市	非省会城市	1.54846	2.34076	1.16566	6.65075	0.0695555	3.71357	5.00058	2.94625	0.293281
341700	池州市	2020	中部	资源型城市	非省会城市	1.57816	2.47439	1.58565	6.6504	0.0826894	3.71357	4.9003	3.03822	0.310552
341700	池州市	2021	中部	资源型城市	非省会城市	1.59264	2.82878	1.55597	6.6498	0.0919865	3.78419	4.8911	3.27808	0.273078
341800	宣城市	2008	中部	资源型城市	非省会城市	1.34706	0.13	0.18876	6.24813	0.0946576	3.52636	5.55296	1.11728	0.199363
341800	宣城市	2009	中部	资源型城市	非省会城市	1.42038	0.283458	0.295349	6.23995	0.0735362	3.66356	5.55296	1.22517	0.258613
341800	宣城市	2010	中部	资源型城市	非省会城市	1.45492	0.475976	0.370955	6.23013	0.089085	3.7612	5.53497	1.39672	0.43911
341800	宣城市	2011	中部	资源型城市	非省会城市	1.50713	0.684089	0.520917	6.22467	0.0957651	3.8712	5.54025	1.57443	0.633274
341800	宣城市	2012	中部	资源型城市	非省会城市	1.57732	0.896284	0.732786	6.24655	0.112907	3.8712	5.54361	1.7564	0.719131
341800	宣城市	2013	中部	资源型城市	非省会城市	1.59297	1.09919	0.876681	6.26563	0.138062	3.89182	5.54638	1.90525	0.808882
341800	宣城市	2014	中部	资源型城市	非省会城市	1.5795	1.28811	0.844211	6.35528	0.113144	3.91202	5.55063	2.17541	0.8378
341800	宣城市	2015	中部	资源型城市	非省会城市	1.56435	1.47574	0.971301	6.42556	0.118715	3.95124	5.55775	2.32954	0.791677
341800	宣城市	2016	中部	资源型城市	非省会城市	1.57102	1.69113	0.990388	6.47376	0.094634	4.00733	5.56107	2.47766	0.853686
341800	宣城市	2017	中部	资源型城市	非省会城市	1.57275	1.91987	1.1665	6.50859	0.087134	4.06044	5.56598	2.6627	0.945165
341800	宣城市	2018	中部	资源型城市	非省会城市	1.57757	2.16222	1.26723	6.54359	0.0929407	4.11087	5.57909	2.8444	1.05866
341800	宣城市	2019	中部	资源型城市	非省会城市	1.59352	2.40888	1.36903	6.6099	0.0825146	4.14313	5.58387	3.03178	1.00559
341800	宣城市	2020	中部	资源型城市	非省会城市	1.62335	2.54523	1.57617	6.58641	0.0836467	4.17439	5.52186	3.1206	0.902483
341800	宣城市	2021	中部	资源型城市	非省会城市	1.63459	2.9033	1.45115	6.59472	0.0996728	4.2485	5.51625	3.39176	0.765911
350100	福州市	2008	东部	非资源型城市	省会城市	1.34706	0.13	0.198097	6.56958	0.617863	5.17615	6.52649	1.82078	0.126274
350100	福州市	2009	东部	非资源型城市	省会城市	1.38752	0.2769	0.210771	6.72911	0.46822	5.20949	6.53233	1.95906	0.127179
350100	福州市	2010	东部	非资源型城市	省会城市	1.40065	0.45822	0.255362	6.69103	0.532862	5.39363	6.56743	2.12605	0.133697
350100	福州市	2011	东部	非资源型城市	省会城市	1.42715	0.647788	0.384306	6.69025	0.598887	5.44674	6.57925	2.32571	0.131879
350100	福州市	2012	东部	非资源型城市	省会城市	1.49089	0.847171	0.426547	6.69692	0.464664	5.48064	6.58893	2.5682	0.153569
350100	福州市	2013	东部	非资源型城市	省会城市	1.53559	1.0596	0.517302	6.69997	0.420863	5.51343	6.59851	2.74714	0.184371
350100	福州市	2014	东部	非资源型城市	省会城市	1.55436	1.26761	0.714266	6.73188	0.414559	5.53733	6.6107	2.71437	0.180451
350100	福州市	2015	东部	非资源型城市	省会城市	1.57449	1.48531	0.773333	6.78975	0.368361	5.56068	6.62007	2.87718	0.178983
350100	福州市	2016	东部	非资源型城市	省会城市	1.57606	1.69656	0.819419	6.81845	0.343942	5.57973	6.62936	3.04171	0.181458
350100	福州市	2017	东部	非资源型城市	省会城市	1.58199	1.93116	0.986031	6.87326	0.327224	5.67332	6.64118	3.25832	0.276977
350100	福州市	2018	东部	非资源型城市	省会城市	1.5929	2.18324	1.08475	6.92766	0.314455	5.68017	6.65157	3.48279	0.37008
350100	福州市	2019	东部	非资源型城市	省会城市	1.61062	2.43471	1.0991	6.96406	0.269867	5.70711	6.65929	3.66252	0.306551
350100	福州市	2020	东部	非资源型城市	省会城市	1.66458	2.60988	1.13065	7.0171	0.263331	5.72031	6.72383	3.67968	0.432071
350100	福州市	2021	东部	非资源型城市	省会城市	1.64012	2.91311	1.24216	7.02527	0.310139	5.8693	6.73578	3.96348	0.348407
350200	厦门市	2008	东部	非资源型城市	非省会城市	1.15018	0.111	0.330368	6.94657	2.02017	5.2832	5.7869	2.2829	0.534416
350200	厦门市	2009	东部	非资源型城市	非省会城市	1.00158	0.19988	0.379394	7.06188	1.70289	5.35659	5.79909	2.56016	0.483251
350200	厦门市	2010	东部	非资源型城市	非省会城市	1.1648	0.381062	0.406942	7.01505	1.87405	5.43808	5.87513	2.78256	0.465852
350200	厦门市	2011	东部	非资源型城市	非省会城市	1.29896	0.589602	0.541551	6.99575	1.78447	5.50533	5.88888	3.03491	0.48002
350200	厦门市	2012	东部	非资源型城市	非省会城市	1.3761	0.781944	0.583651	7.04647	1.66932	5.57595	5.90536	3.32769	0.490329
350200	厦门市	2013	东部	非资源型城市	非省会城市	1.37596	0.949447	0.682842	7.07296	1.72538	5.64191	5.92158	3.58045	0.54255
350200	厦门市	2014	东部	非资源型城市	非省会城市	1.38414	1.1288	0.908399	7.13911	1.56665	5.70711	5.9428	3.35642	0.531156
350200	厦门市	2015	东部	非资源型城市	非省会城市	1.35905	1.28207	1.07902	7.1608	1.49513	5.7589	5.95584	3.54868	0.535956
350200	厦门市	2016	东部	非资源型城市	非省会城市	1.35849	1.46235	1.26888	7.21978	1.35398	5.81413	5.97126	3.78803	0.561993
350200	厦门市	2017	东部	非资源型城市	非省会城市	1.35126	1.64949	1.3591	7.21728	1.33159	5.8522	5.99396	4.01605	0.545567
350200	厦门市	2018	东部	非资源型城市	非省会城市	1.35233	1.8535	1.55109	7.21479	1.25793	5.96358	6.01859	4.29065	0.595981
350200	厦门市	2019	东部	非资源型城市	非省会城市	1.37526	2.07893	1.61981	7.213	1.07044	5.98645	6.06146	4.51922	0.641088
350200	厦门市	2020	东部	非资源型城市	非省会城市	1.43787	2.25443	1.39015	7.25401	1.0833	5.99645	6.24998	4.58179	0.645744
350200	厦门市	2021	东部	非资源型城市	非省会城市	1.41769	2.51804	1.84413	7.22645	1.26195	6.00635	6.2691	4.96049	0.718831
350300	莆田市	2008	东部	非资源型城市	非省会城市	1.55429	0.15	0.142606	6.29367	0.264266	3.95124	5.64897	1.57245	0.101383
350300	莆田市	2009	东部	非资源型城市	非省会城市	1.58721	0.31675	0.195455	6.39454	0.231837	3.97029	5.65599	1.66494	0.133378
350300	莆田市	2010	东部	非资源型城市	非省会城市	1.58403	0.518213	0.264891	6.39971	0.272412	4.00733	5.62708	1.77736	0.143874
350300	莆田市	2011	东部	非资源型城市	非省会城市	1.61999	0.735317	0.35233	6.40769	0.285662	4.00733	5.63121	1.92988	0.137986
350300	莆田市	2012	东部	非资源型城市	非省会城市	1.68494	0.957438	0.422776	6.43493	0.232049	4.00733	5.63835	2.12407	0.15657
350300	莆田市	2013	东部	非资源型城市	非省会城市	1.74214	1.20212	0.530742	6.4906	0.220073	4.00733	5.64545	2.2857	0.19378
350300	莆田市	2014	东部	非资源型城市	非省会城市	1.77378	1.44655	0.689123	6.527	0.214372	4.06044	5.65249	2.21108	0.233218
350300	莆田市	2015	东部	非资源型城市	非省会城市	1.80572	1.70344	0.909408	6.55192	0.180401	4.46591	5.65948	2.37307	0.166165
350300	莆田市	2016	东部	非资源型城市	非省会城市	1.80597	1.94405	0.821799	6.57642	0.165184	4.49981	5.66643	2.54637	0.135481
350300	莆田市	2017	东部	非资源型城市	非省会城市	1.79514	2.19135	0.884138	6.6569	0.178796	4.54329	5.66988	2.73559	0.154304
350300	莆田市	2018	东部	非资源型城市	非省会城市	1.79208	2.45623	0.948276	6.73885	0.166508	4.58497	5.66988	2.90737	0.143618
350300	莆田市	2019	东部	非资源型城市	非省会城市	1.77575	2.68434	1.01031	6.75155	0.15143	4.59512	5.67332	3.06045	0.0934875
350300	莆田市	2020	东部	非资源型城市	非省会城市	1.78961	2.80592	0.976324	6.78413	0.237538	4.62497	5.77144	3.08004	0.118464
350300	莆田市	2021	东部	非资源型城市	非省会城市	1.71691	3.0495	1.03478	6.76971	0.240731	4.70048	5.77455	3.30582	0.0664898
350400	三明市	2008	东部	资源型城市	非省会城市	1.4714	0.142	0.197719	6.02972	0.0827948	3.21888	5.57215	1.5265	0.125262
350400	三明市	2009	东部	资源型城市	非省会城市	1.46691	0.292744	0.249621	6.18669	0.0752128	3.2581	5.57595	1.59688	0.158789
350400	三明市	2010	东部	资源型城市	非省会城市	1.4441	0.472435	0.31597	6.17265	0.0888496	3.3322	5.52282	1.70293	0.130161
350400	三明市	2011	东部	资源型城市	非省会城市	1.49823	0.680049	0.40757	6.2084	0.0946146	3.3673	5.52545	1.85041	0.133766
350400	三明市	2012	东部	资源型城市	非省会城市	1.55748	0.885015	0.499601	6.21737	0.150232	3.49651	5.52306	2.03959	0.189011
350400	三明市	2013	东部	资源型城市	非省会城市	1.58855	1.09614	0.623108	6.20186	0.0699193	3.52636	5.52545	2.18689	0.229503
350400	三明市	2014	东部	资源型城市	非省会城市	1.59084	1.29737	0.867729	6.22344	0.0774125	3.58352	5.52545	2.1001	0.243843
350400	三明市	2015	东部	资源型城市	非省会城市	1.58226	1.49264	1.05573	6.26613	0.0767384	3.61092	5.53339	2.2516	0.260098
350400	三明市	2016	东部	资源型城市	非省会城市	1.56724	1.68707	1.09686	6.27909	0.0773409	3.66356	5.54126	2.41279	0.237858
350400	三明市	2017	东部	资源型城市	非省会城市	1.55814	1.90203	1.31206	6.33705	0.0722062	3.66356	5.54908	2.60465	0.215411
350400	三明市	2018	东部	资源型城市	非省会城市	1.54653	2.11969	1.16357	6.39574	0.0747151	3.68888	5.55296	2.77578	0.146606
350400	三明市	2019	东部	资源型城市	非省会城市	1.56732	2.36926	1.16255	6.37093	0.0710047	3.68888	5.55683	2.94159	0.123317
350400	三明市	2020	东部	资源型城市	非省会城市	1.59922	2.5074	1.21245	6.40838	0.0427198	3.68888	5.51745	3.00464	0.0907143
350400	三明市	2021	东部	资源型城市	非省会城市	1.52623	2.71083	1.22056	6.46096	0.0418896	4.2485	5.51343	3.22884	0.073322
350500	泉州市	2008	东部	非资源型城市	非省会城市	1.46104	0.141	0.114806	6.64703	0.218289	4.39445	6.68085	1.96724	0.125517
350500	泉州市	2009	东部	非资源型城市	非省会城市	1.42122	0.283625	0.153342	6.70808	0.182028	4.46591	6.69456	2.258	0.120544
350500	泉州市	2010	东部	非资源型城市	非省会城市	1.36919	0.447929	0.205283	6.67104	0.213734	5.01064	6.70196	2.39743	0.132531
350500	泉州市	2011	东部	非资源型城市	非省会城市	1.41748	0.643399	0.289403	6.63933	0.258051	5.0876	6.71052	2.59788	0.157843
350500	泉州市	2012	东部	非资源型城市	非省会城市	1.48801	0.845538	0.344511	6.6495	0.335054	5.17615	6.72022	2.84786	0.156598
350500	泉州市	2013	东部	非资源型城市	非省会城市	1.53295	1.05777	0.408971	6.66262	0.345677	5.24175	6.72863	3.04988	0.17684
350500	泉州市	2014	东部	非资源型城市	非省会城市	1.5519	1.26561	0.569076	6.67438	0.330531	5.28827	6.73815	2.93852	0.184435
350500	泉州市	2015	东部	非资源型城市	非省会城市	1.55535	1.46725	0.674971	6.71738	0.273909	5.33272	6.74641	3.09043	0.201679
350500	泉州市	2016	东部	非资源型城市	非省会城市	1.5464	1.66463	0.717366	6.74124	0.232501	5.36598	6.7546	3.23319	0.199197
350500	泉州市	2017	东部	非资源型城市	非省会城市	1.54702	1.88846	0.775954	6.76506	0.207182	5.39363	6.76273	3.44317	0.197483
350500	泉州市	2018	东部	非资源型城市	非省会城市	1.56539	2.14553	0.808736	6.78895	0.219792	5.42053	6.76849	3.66361	0.173466
350500	泉州市	2019	东部	非资源型城市	非省会城市	1.58578	2.39717	0.831007	6.77583	0.212332	5.42053	6.77308	3.8516	0.158189
350500	泉州市	2020	东部	非资源型城市	非省会城市	1.59175	2.49569	0.950626	6.8071	0.193996	5.42053	6.77878	3.86192	0.176724
350500	泉州市	2021	东部	非资源型城市	非省会城市	1.56452	2.77884	1.04113	6.8207	0.23147	5.43808	6.78559	4.11477	0.16258
350600	漳州市	2008	东部	非资源型城市	非省会城市	1.40923	0.136	0.151363	6.05949	0.368648	3.8712	6.16752	1.53184	0.127443
350600	漳州市	2009	东部	非资源型城市	非省会城市	1.43857	0.287088	0.196458	6.20218	0.278267	3.8712	6.17379	1.61929	0.12567
350600	漳州市	2010	东部	非资源型城市	非省会城市	1.46375	0.478864	0.241996	6.21238	0.350098	3.93183	6.17587	1.74192	0.12591
350600	漳州市	2011	东部	非资源型城市	非省会城市	1.53394	0.696257	0.325	6.24093	0.354795	3.97029	6.18208	1.89729	0.145787
350600	漳州市	2012	东部	非资源型城市	非省会城市	1.60143	0.909986	0.391429	6.26433	0.30755	4.02535	6.19441	2.09744	0.153108
350600	漳州市	2013	东部	非资源型城市	非省会城市	1.63709	1.12963	0.486207	6.26995	0.269744	4.07754	6.20051	2.26158	0.179068
350600	漳州市	2014	东部	非资源型城市	非省会城市	1.68025	1.37028	0.63629	6.32733	0.277547	4.12713	6.20658	2.15613	0.175769
350600	漳州市	2015	东部	非资源型城市	非省会城市	1.72894	1.63101	0.8044	6.38129	0.210071	4.18965	6.21461	2.31596	0.161362
350600	漳州市	2016	东部	非资源型城市	非省会城市	1.74248	1.8757	0.868317	6.42257	0.186822	4.20469	6.22456	2.49567	0.143984
350600	漳州市	2017	东部	非资源型城市	非省会城市	1.75329	2.14026	0.906078	6.46993	0.177526	4.2485	6.23441	2.68005	0.215276
350600	漳州市	2018	东部	非资源型城市	非省会城市	1.76088	2.41346	0.965564	6.51758	1.1631	4.20469	6.24222	2.84645	0.126438
350600	漳州市	2019	东部	非资源型城市	非省会城市	1.74333	2.63534	1.02461	6.5487	0.153193	4.23411	6.24611	3.00091	0.116225
350600	漳州市	2020	东部	非资源型城市	非省会城市	1.59039	2.49356	1.10713	6.57874	0.178002	4.26268	6.22456	3.02895	0.0811747
350600	漳州市	2021	东部	非资源型城市	非省会城市	1.55536	2.76257	1.15878	6.52374	0.209476	4.79579	6.22851	3.26906	0.0681075
350700	南平市	2008	东部	资源型城市	非省会城市	1.46104	0.141	0.20173	6.03746	0.0946414	3.2581	5.66643	1.44065	0.128733
350700	南平市	2009	东部	资源型城市	非省会城市	1.50126	0.299599	0.213103	6.09766	0.0909601	3.2581	5.66988	1.55444	0.139724
350700	南平市	2010	东部	资源型城市	非省会城市	1.38057	0.451652	0.3024	6.08223	0.100608	3.2581	5.57803	1.62952	0.138255
350700	南平市	2011	东部	资源型城市	非省会城市	1.38522	0.628754	0.399623	5.98429	0.106361	3.3322	5.57973	1.76709	0.144503
350700	南平市	2012	东部	资源型城市	非省会城市	1.4218	0.807917	0.502281	5.98577	0.121267	3.3322	5.57215	1.94429	0.146665
350700	南平市	2013	东部	资源型城市	非省会城市	1.4643	1.0104	0.73855	5.98681	0.0935179	3.3322	5.56834	2.07254	0.155197
350700	南平市	2014	东部	资源型城市	非省会城市	1.47562	1.2034	0.799618	6.03247	0.0795291	3.4012	5.56834	2.01154	0.155554
350700	南平市	2015	东部	资源型城市	非省会城市	1.48821	1.40391	0.945833	6.07108	0.0573523	3.71357	5.57595	2.1481	0.143828
350700	南平市	2016	东部	资源型城市	非省会城市	1.45605	1.56738	1.06429	6.06542	0.0573992	3.71357	5.5835	2.25838	0.124158
350700	南平市	2017	东部	资源型城市	非省会城市	1.44383	1.7625	1.08918	6.2	0.0599781	3.8712	5.59099	2.42665	0.190665
350700	南平市	2018	东部	资源型城市	非省会城市	1.41895	1.94482	1.21747	6.34007	0.062631	3.89182	5.59471	2.58527	0.206174
350700	南平市	2019	东部	资源型城市	非省会城市	1.40343	2.12151	1.37732	6.39529	0.0612117	3.89182	5.59471	2.72906	0.170075
350700	南平市	2020	东部	资源型城市	非省会城市	1.35907	2.13088	1.5597	6.45479	0.0623859	3.89182	5.59099	2.73496	0.173931
350700	南平市	2021	东部	资源型城市	非省会城市	1.31429	2.33438	1.76105	6.51345	0.0723836	3.89182	5.58725	2.81698	0.123414
350800	龙岩市	2008	东部	资源型城市	非省会城市	1.50248	0.145	0.172924	6.14726	0.0556776	3.55535	5.62402	1.49704	0.147656
350800	龙岩市	2009	东部	资源型城市	非省会城市	1.52983	0.3053	0.23777	6.32171	0.0564231	3.61092	5.62762	1.60213	0.16663
350800	龙岩市	2010	东部	资源型城市	非省会城市	1.48782	0.486737	0.33991	6.31398	0.103355	3.63759	5.54498	1.71264	0.149824
350800	龙岩市	2011	东部	资源型城市	非省会城市	1.49815	0.680012	0.465116	6.29269	0.124863	3.68888	5.55296	1.86494	0.150859
350800	龙岩市	2012	东部	资源型城市	非省会城市	1.5515	0.881614	0.565759	6.3112	0.160663	3.73767	5.54908	2.05071	0.194602
350800	龙岩市	2013	东部	资源型城市	非省会城市	1.58307	1.09235	0.649225	6.35455	0.134568	3.80666	5.55296	2.21467	0.23682
350800	龙岩市	2014	东部	资源型城市	非省会城市	1.58832	1.29531	0.870656	6.37234	0.150158	3.91202	5.55683	2.16279	0.297124
350800	龙岩市	2015	东部	资源型城市	非省会城市	1.58963	1.4996	1.05747	6.40036	0.132799	4.06044	5.56452	2.29681	0.332974
350800	龙岩市	2016	东部	资源型城市	非省会城市	1.58117	1.70206	1.11483	6.41765	0.13034	4.12713	5.57215	2.43849	0.294134
350800	龙岩市	2017	东部	资源型城市	非省会城市	1.57583	1.92363	1.23523	6.48979	0.118861	4.17439	5.57595	2.62189	0.389478
350800	龙岩市	2018	东部	资源型城市	非省会城市	1.56561	2.14583	1.37348	6.56381	0.118327	4.26268	5.57595	2.80139	0.375253
350800	龙岩市	2019	东部	资源型城市	非省会城市	1.56727	2.36918	1.52273	6.58594	0.1132	4.30407	5.57595	2.94851	0.499739
350800	龙岩市	2020	东部	资源型城市	非省会城市	1.62495	2.54775	1.62821	6.59699	0.116372	4.31749	5.60947	3.00814	0.30714
350800	龙岩市	2021	东部	资源型城市	非省会城市	1.58822	2.82093	1.7956	6.6925	0.164501	4.34381	5.60947	3.24798	0.442352
350900	宁德市	2008	东部	非资源型城市	非省会城市	1.51285	0.146	0.174917	6.21513	0.113086	2.83321	5.71373	1.33871	0.0771369
350900	宁德市	2009	东部	非资源型城市	非省会城市	1.49535	0.298418	0.224671	6.28984	0.0868118	2.83321	5.71703	1.47123	0.0989902
350900	宁德市	2010	东部	非资源型城市	非省会城市	1.50751	0.493181	0.288448	6.2297	0.111026	2.94444	5.64262	1.57345	0.129324
350900	宁德市	2011	东部	非资源型城市	非省会城市	1.58656	0.720144	0.378445	6.17204	0.114366	3.04452	5.64545	1.71796	0.0752916
350900	宁德市	2012	东部	非资源型城市	非省会城市	1.64876	0.936882	0.475704	6.12749	0.143505	3.13549	5.64897	1.89581	0.111169
350900	宁德市	2013	东部	非资源型城市	非省会城市	1.71143	1.18093	0.585915	6.11194	0.162801	3.21888	5.64897	2.0357	0.140395
350900	宁德市	2014	东部	非资源型城市	非省会城市	1.73689	1.41647	0.792982	6.13713	0.179261	3.29584	5.65249	1.99819	0.0942014
350900	宁德市	2015	东部	非资源型城市	非省会城市	1.72181	1.62429	0.93101	6.15378	0.177829	3.4012	5.65948	2.13898	0.0909733
350900	宁德市	2016	东部	非资源型城市	非省会城市	1.69176	1.82111	0.97128	6.1476	0.157636	3.46574	5.66643	2.28247	0.112204
350900	宁德市	2017	东部	非资源型城市	非省会城市	1.61433	1.97063	1.02759	6.20528	0.153404	3.52636	5.66988	2.45476	0.129181
350900	宁德市	2018	东部	非资源型城市	非省会城市	1.61334	2.21125	1.05808	6.26442	0.182142	3.66356	5.67332	2.62062	0.35016
350900	宁德市	2019	东部	非资源型城市	非省会城市	1.65822	2.50668	1.08729	6.36206	0.173996	3.73767	5.67332	2.79522	0.418201
350900	宁德市	2020	东部	非资源型城市	非省会城市	1.73295	2.71708	1.02825	6.39554	0.191882	3.80666	5.75257	2.83187	0.450206
350900	宁德市	2021	东部	非资源型城市	非省会城市	1.80809	3.21145	1.04857	6.35649	0.287433	3.82864	5.75257	3.08607	0.255649
360100	南昌市	2008	中部	非资源型城市	省会城市	1.55429	0.15	0.199125	6.63392	0.14226	5.22036	6.13453	1.42408	0.135276
360100	南昌市	2009	中部	非资源型城市	省会城市	1.50653	0.30065	0.310826	6.63654	0.129356	5.22036	6.1418	1.55734	0.178569
360100	南昌市	2010	中部	非资源型城市	省会城市	1.4756	0.482741	0.41427	6.70964	0.163278	5.30827	6.22309	1.67271	0.161733
360100	南昌市	2011	中部	非资源型城市	省会城市	1.4882	0.675497	0.510709	6.62849	0.189377	5.33754	6.23225	1.80811	0.138281
360100	南昌市	2012	中部	非资源型城市	省会城市	1.55734	0.884934	0.603515	6.67784	0.174342	5.37064	6.24059	1.99951	0.149261
360100	南昌市	2013	中部	非资源型城市	省会城市	1.57476	1.08662	0.722387	6.70749	0.0321168	5.52146	6.25079	2.16564	0.162385
360100	南昌市	2014	中部	非资源型城市	省会城市	1.58317	1.29111	0.878596	6.73141	0.204751	5.56834	6.26153	2.3499	0.215501
360100	南昌市	2015	中部	非资源型城市	省会城市	1.60179	1.51106	1.06394	6.74971	0.178505	5.72685	6.27343	2.53931	0.205009
360100	南昌市	2016	中部	非资源型城市	省会城市	1.61368	1.73705	1.09468	6.78602	0.143477	5.7589	6.28626	2.69549	0.232843
360100	南昌市	2017	中部	非资源型城市	省会城市	1.63151	1.9916	1.2609	6.8265	0.133645	5.78996	6.30327	2.87317	0.434662
360100	南昌市	2018	中部	非资源型城市	省会城市	1.64188	2.25037	1.42403	6.86718	0.14899	5.826	6.31816	3.04507	0.519124
360100	南昌市	2019	中部	非资源型城市	省会城市	1.66069	2.5104	1.43325	6.91995	0.189737	5.87493	6.32804	3.20213	0.607166
360100	南昌市	2020	中部	非资源型城市	省会城市	1.68173	2.63678	1.49192	6.92175	0.200394	5.90263	6.43855	3.31363	0.647797
360100	南昌市	2021	中部	非资源型城市	省会城市	1.66268	2.95318	1.30812	6.91157	0.194491	5.90263	6.46731	3.53535	0.689372
360200	景德镇市	2008	中部	资源型城市	非省会城市	1.58538	0.153	0.151972	6.40363	0.0626767	4.29046	5.04954	1.28337	0.100753
360200	景德镇市	2009	中部	资源型城市	非省会城市	1.56398	0.312114	0.269909	6.41833	0.105405	4.29046	5.05682	1.49105	0.118643
360200	景德镇市	2010	中部	资源型城市	非省会城市	1.55967	0.510243	0.291654	6.42506	0.118688	4.29046	5.06733	1.52797	0.127454
360200	景德镇市	2011	中部	资源型城市	非省会城市	1.52672	0.692983	0.425785	6.4052	0.14537	4.30407	5.0748	1.65505	0.137114
360200	景德镇市	2012	中部	资源型城市	非省会城市	1.56515	0.889369	0.51118	6.46984	0.128209	4.31749	5.0814	1.83694	0.151691
360200	景德镇市	2013	中部	资源型城市	非省会城市	1.56818	1.08208	0.477308	6.49688	0.102054	4.36945	5.08729	1.98858	0.167841
360200	景德镇市	2014	中部	资源型城市	非省会城市	1.55153	1.26531	0.608681	6.51102	0.065238	4.36945	5.0936	2.1554	0.154305
360200	景德镇市	2015	中部	资源型城市	非省会城市	1.54779	1.46012	0.660159	6.5407	0.0646997	4.36945	5.10018	2.31691	0.337683
360200	景德镇市	2016	中部	资源型城市	非省会城市	1.55296	1.67169	0.749896	6.56442	0.0526546	4.45435	5.10891	2.45712	0.222342
360200	景德镇市	2017	中部	资源型城市	非省会城市	1.55767	1.90146	0.98144	6.66175	0.0637079	4.45435	5.11494	2.62093	0.450965
360200	景德镇市	2018	中部	资源型城市	非省会城市	1.5609	2.13938	1.04051	6.76349	0.0807987	4.46591	5.11992	2.79926	0.31499
360200	景德镇市	2019	中部	资源型城市	非省会城市	1.57723	2.38425	1.09252	6.83644	0.0694384	4.61512	5.12428	2.93778	0.501587
360200	景德镇市	2020	中部	资源型城市	非省会城市	1.60054	2.50947	1.30514	6.83329	0.0694482	4.61512	5.08697	3.02983	0.537732
360200	景德镇市	2021	中部	资源型城市	非省会城市	1.58476	2.81479	1.23167	6.8467	0.0758694	4.61512	5.08795	3.25148	0.501851
360300	萍乡市	2008	中部	资源型城市	非省会城市	1.56466	0.151	0.172834	6.38207	0.0451013	3.71357	5.21803	1.28637	0.0853377
360300	萍乡市	2009	中部	资源型城市	非省会城市	1.54104	0.307536	0.285914	6.38669	0.041412	3.73767	5.228	1.42873	0.0803348
360300	萍乡市	2010	中部	资源型城市	非省会城市	1.51159	0.494514	0.330008	6.39003	0.0589832	3.73767	5.22279	1.51229	0.16307
360300	萍乡市	2011	中部	资源型城市	非省会城市	1.56031	0.708229	0.484605	6.384	0.072568	3.7612	5.22977	1.64102	0.184091
360300	萍乡市	2012	中部	资源型城市	非省会城市	1.6011	0.9098	0.483458	6.47538	0.0956701	3.80666	5.23325	1.82337	0.213775
360300	萍乡市	2013	中部	资源型城市	非省会城市	1.5759	1.08741	0.513952	6.51106	0.106513	3.93183	5.23724	1.96819	0.305425
360300	萍乡市	2014	中部	资源型城市	非省会城市	1.55352	1.26693	0.650263	6.53292	0.10596	3.93183	5.24175	2.1243	0.346481
360300	萍乡市	2015	中部	资源型城市	非省会城市	1.55687	1.46869	0.761146	6.56786	0.0860929	3.93183	5.24759	2.28596	0.419712
360300	萍乡市	2016	中部	资源型城市	非省会城市	1.57307	1.69334	0.856222	6.66309	0.0930803	3.93183	5.25448	2.42027	0.449455
360300	萍乡市	2017	中部	资源型城市	非省会城市	1.58575	1.93574	1.06909	6.74355	0.0964079	3.93183	5.2601	2.56824	0.507128
360300	萍乡市	2018	中部	资源型城市	非省会城市	1.58903	2.17793	1.13286	6.82745	0.111422	3.93183	5.26432	2.71349	0.647024
360300	萍乡市	2019	中部	资源型城市	非省会城市	1.59842	2.41628	1.20588	6.79285	0.126495	3.95124	5.26854	2.82802	0.772247
360300	萍乡市	2020	中部	资源型城市	非省会城市	1.61954	2.53927	1.41068	6.78132	0.153131	3.95124	5.19562	2.91243	0.820613
360300	萍乡市	2021	中部	资源型城市	非省会城市	1.59503	2.83302	1.54327	6.80429	0.166788	3.95124	5.19623	3.10621	0.767617
360400	九江市	2008	中部	非资源型城市	非省会城市	1.29525	0.125	0.182522	6.33688	0.0475075	4.48864	6.16449	1.2189	0.0815731
360400	九江市	2009	中部	非资源型城市	非省会城市	1.40431	0.28025	0.296899	6.41675	0.0583027	4.48864	6.1716	1.3432	0.0725675
360400	九江市	2010	中部	非资源型城市	非省会城市	1.41625	0.463326	0.342793	6.44118	0.119052	4.48864	6.15884	1.44486	0.0757317
360400	九江市	2011	中部	非资源型城市	非省会城市	1.44631	0.656485	0.438827	6.44637	0.194644	4.48864	6.16598	1.56139	0.0939419
360400	九江市	2012	中部	非资源型城市	非省会城市	1.50513	0.855263	0.483124	6.48748	0.200963	4.60517	6.16817	1.72351	0.116872
360400	九江市	2013	中部	非资源型城市	非省会城市	1.51909	1.04821	0.578987	6.51458	0.183314	4.60517	6.17158	1.86129	0.238511
360400	九江市	2014	中部	非资源型城市	非省会城市	1.54401	1.25918	0.767649	6.55162	0.199231	4.63473	6.17522	2.03124	0.266849
360400	九江市	2015	中部	非资源型城市	非省会城市	1.56708	1.47832	0.90907	6.60553	0.196246	4.66344	6.17915	2.19735	0.272348
360400	九江市	2016	中部	非资源型城市	非省会城市	1.58973	1.71128	0.942939	6.63918	0.165934	4.67283	6.18366	2.33722	0.280769
360400	九江市	2017	中部	非资源型城市	非省会城市	1.61398	1.9702	1.13599	6.66136	0.144202	4.84419	6.18894	2.48116	0.316217
360400	九江市	2018	中部	非资源型城市	非省会城市	1.63197	2.23678	1.12623	6.68369	0.132191	5.01728	6.19376	2.63948	0.430156
360400	九江市	2019	中部	非资源型城市	非省会城市	1.65954	2.50867	1.24729	6.73894	0.112047	5.03695	6.19853	2.77925	0.563595
360400	九江市	2020	中部	非资源型城市	非省会城市	1.68506	2.642	1.32405	6.74587	0.138443	5.0626	6.13129	2.87056	0.475702
360400	九江市	2021	中部	非资源型城市	非省会城市	1.66792	2.9625	1.39234	6.76247	0.174402	5.09375	6.12264	3.07886	0.416108
360500	新余市	2008	中部	资源型城市	非省会城市	1.7719	0.171	0.199541	6.39477	0.721773	3.82864	4.72969	1.34197	0.0919165
360500	新余市	2009	中部	资源型城市	非省会城市	1.64902	0.329085	0.310445	6.53625	0.335831	3.93183	4.73646	1.48813	0.0968658
360500	新余市	2010	中部	资源型城市	非省会城市	1.63969	0.536422	0.322043	6.48599	0.386968	3.97029	4.73585	1.6075	0.170527
360500	新余市	2011	中部	资源型城市	非省会城市	1.632	0.740766	0.455972	6.45299	0.291945	4.20469	4.74232	1.73657	0.170672
360500	新余市	2012	中部	资源型城市	非省会城市	1.61917	0.920065	0.523892	6.50758	0.186716	4.2485	4.7458	1.93357	0.173053
360500	新余市	2013	中部	资源型城市	非省会城市	1.4586	1.00647	0.578055	6.59762	0.151703	4.27667	4.74979	2.07588	0.24501
360500	新余市	2014	中部	资源型城市	非省会城市	1.45065	1.18304	0.825298	6.59244	0.139605	4.30407	4.75427	2.28569	0.209027
360500	新余市	2015	中部	资源型城市	非省会城市	1.45077	1.3686	0.817687	6.63764	0.119281	4.33073	4.75935	2.44604	0.27761
360500	新余市	2016	中部	资源型城市	非省会城市	1.46062	1.57229	0.880969	6.69764	0.119312	4.35671	4.76534	2.59787	0.25808
360500	新余市	2017	中部	资源型城市	非省会城市	1.46818	1.79223	0.954519	6.7433	0.164859	4.36945	4.77128	2.75374	0.230977
360500	新余市	2018	中部	资源型城市	非省会城市	1.47212	2.0177	1.01202	6.78929	0.156964	4.38203	4.77637	2.92246	0.239384
360500	新余市	2019	中部	资源型城市	非省会城市	1.48647	2.24704	1.09433	6.79331	0.153549	4.40672	4.782	3.06664	0.27178
360500	新余市	2020	中部	资源型城市	非省会城市	1.50564	2.36069	1.23493	6.78477	0.164268	4.41884	4.78957	3.13245	0.313826
360500	新余市	2021	中部	资源型城市	非省会城市	1.49182	2.64971	1.05644	6.81333	0.188098	4.43082	4.78928	3.33924	0.239472
360600	鹰潭市	2008	中部	非资源型城市	非省会城市	1.4714	0.142	0.195051	6.25424	0.593775	3.17805	4.70719	1.21263	0.124892
360600	鹰潭市	2009	中部	非资源型城市	非省会城市	1.41541	0.282466	0.288686	6.2704	0.570044	3.17805	4.71438	1.34888	0.151011
360600	鹰潭市	2010	中部	非资源型城市	非省会城市	1.41616	0.463294	0.338697	6.33181	0.778847	3.17805	4.72286	1.44452	0.0909285
360600	鹰潭市	2011	中部	非资源型城市	非省会城市	1.41722	0.643279	0.449735	6.33287	0.661142	3.43399	4.73092	1.54175	0.0996502
360600	鹰潭市	2012	中部	非资源型城市	非省会城市	1.49066	0.847045	0.629229	6.36526	0.566086	3.46574	4.73435	1.70657	0.120765
360600	鹰潭市	2013	中部	非资源型城市	非省会城市	1.50327	1.03729	0.635449	6.40554	0.4947	3.49651	4.73839	1.84615	0.322185
360600	鹰潭市	2014	中部	非资源型城市	非省会城市	1.51426	1.23491	1.06484	6.42552	0.420699	3.52636	4.74283	2.00778	0.3796
360600	鹰潭市	2015	中部	非资源型城市	非省会城市	1.52227	1.43605	1.011	6.47549	0.351812	3.52636	4.74781	2.16803	0.453148
360600	鹰潭市	2016	中部	非资源型城市	非省会城市	1.5332	1.65042	1.07223	6.50386	0.335874	3.66356	4.75296	2.29618	0.411448
360600	鹰潭市	2017	中部	非资源型城市	非省会城市	1.54526	1.88631	1.0621	6.55121	0.360938	3.66356	4.76004	2.45784	0.653222
360600	鹰潭市	2018	中部	非资源型城市	非省会城市	1.55526	2.13165	1.0468	6.59981	0.395681	3.91202	4.76645	2.60075	0.710812
360600	鹰潭市	2019	中部	非资源型城市	非省会城市	1.57793	2.38531	1.18825	6.64493	0.31714	3.91202	4.77201	2.74291	1.09145
360600	鹰潭市	2020	中部	非资源型城市	非省会城市	1.60771	2.52072	1.50664	6.64683	0.330358	4.02535	4.7486	2.82732	0.751841
360600	鹰潭市	2021	中部	非资源型城市	非省会城市	1.60354	2.84815	1.26931	6.66971	0.375522	4.06044	4.74923	3.0227	0.61826
360700	赣州市	2008	中部	资源型城市	非省会城市	1.36778	0.132	0.143969	6.11558	0.1064	4.00733	6.72565	1.11418	0.0884472
360700	赣州市	2009	中部	资源型城市	非省会城市	1.41586	0.282556	0.244948	6.12819	0.0880174	4.07754	6.73313	1.21333	0.120313
360700	赣州市	2010	中部	资源型城市	非省会城市	1.40471	0.459549	0.284523	6.17967	0.0985432	4.33073	6.72963	1.29597	0.0894582
360700	赣州市	2011	中部	资源型城市	非省会城市	1.41438	0.641992	0.380526	6.20016	0.141311	4.44265	6.73671	1.39733	0.0937801
360700	赣州市	2012	中部	资源型城市	非省会城市	1.47367	0.837389	0.408429	6.25489	0.137654	4.48864	6.73956	1.58281	0.0993314
360700	赣州市	2013	中部	资源型城市	非省会城市	1.49316	1.03032	0.490558	6.30405	0.122229	4.55388	6.74266	1.69959	0.270517
360700	赣州市	2014	中部	资源型城市	非省会城市	1.51234	1.23335	0.671764	6.3361	0.130059	4.91998	6.74611	1.85693	0.330838
360700	赣州市	2015	中部	资源型城市	非省会城市	1.53467	1.44775	0.806008	6.38958	0.131123	4.94876	6.75076	1.98296	0.422439
360700	赣州市	2016	中部	资源型城市	非省会城市	1.56094	1.68028	0.84984	6.4341	0.123758	5.11199	6.75561	2.10623	0.571313
360700	赣州市	2017	中部	资源型城市	非省会城市	1.58617	1.93625	1.04996	6.50519	0.126663	5.16479	6.76106	2.25187	0.729601
360700	赣州市	2018	中部	资源型城市	非省会城市	1.60604	2.20125	1.22649	6.57674	0.125713	5.19296	6.76592	2.40035	0.793032
360700	赣州市	2019	中部	资源型城市	非省会城市	1.63618	2.47335	1.44063	6.71811	0.114836	5.24702	6.76941	2.53474	0.792473
360700	赣州市	2020	中部	资源型城市	非省会城市	1.67054	2.61924	1.30992	6.71774	0.138006	5.30827	6.79906	2.64079	0.812401
360700	赣州市	2021	中部	资源型城市	非省会城市	1.66009	2.94859	1.30089	6.7428	0.315148	5.33754	6.80017	2.82494	0.736678
360800	吉安市	2008	中部	非资源型城市	非省会城市	1.57502	0.152	0.161388	5.92281	0.0435887	3.3673	6.16905	1.21752	0.115246
360800	吉安市	2009	中部	非资源型城市	非省会城市	1.5525	0.309824	0.244296	5.95972	0.0612968	3.46574	6.18006	1.34425	0.11402
360800	吉安市	2010	中部	非资源型城市	非省会城市	1.51558	0.495819	0.316404	6.03316	0.106098	3.55535	6.17593	1.44235	0.107213
360800	吉安市	2011	中部	非资源型城市	非省会城市	1.51417	0.687284	0.399141	6.05301	0.168675	3.73767	6.18268	1.56739	0.113257
360800	吉安市	2012	中部	非资源型城市	非省会城市	1.54505	0.877947	0.441528	6.10122	0.171403	3.82864	6.18489	1.73834	0.116173
360800	吉安市	2013	中部	非资源型城市	非省会城市	1.56899	1.08264	0.546011	6.14527	0.196274	3.91202	6.18748	1.8802	0.493522
360800	吉安市	2014	中部	非资源型城市	非省会城市	1.58803	1.29507	0.653534	6.18248	0.218963	3.97029	6.19055	2.05035	0.528431
360800	吉安市	2015	中部	非资源型城市	非省会城市	1.60639	1.5154	0.785468	6.21265	0.229739	4.00733	6.1942	2.20674	0.566066
360800	吉安市	2016	中部	非资源型城市	非省会城市	1.62275	1.74682	0.900989	6.25004	0.229353	4.02535	6.19806	2.35773	0.505696
360800	吉安市	2017	中部	非资源型城市	非省会城市	1.6425	2.00502	0.978158	6.38453	0.226019	4.06044	6.20293	2.53126	0.53117
360800	吉安市	2018	中部	非资源型城市	非省会城市	1.65471	2.26796	1.12396	6.5248	0.223635	4.07754	6.20588	2.69554	0.66109
360800	吉安市	2019	中部	非资源型城市	非省会城市	1.67541	2.53266	1.23293	6.61495	0.235415	4.09434	6.20652	2.84817	0.619079
360800	吉安市	2020	中部	非资源型城市	非省会城市	1.70545	2.67397	1.38146	6.60739	0.244027	4.17439	6.10237	2.94677	0.673985
360800	吉安市	2021	中部	非资源型城市	非省会城市	1.69164	3.00462	1.416	6.62876	0.210234	4.20469	6.09247	3.16329	0.61131
360900	宜春市	2008	中部	资源型城市	非省会城市	1.42995	0.138	0.152445	5.93701	0.0408157	3.46574	6.29979	1.13151	0.115382
360900	宜春市	2009	中部	资源型城市	非省会城市	1.46133	0.29163	0.235399	5.96164	0.0383223	3.55535	6.30706	1.23345	0.118759
360900	宜春市	2010	中部	资源型城市	非省会城市	1.44812	0.47375	0.287106	6.00012	0.051347	3.91202	6.29519	1.31962	0.12931
360900	宜春市	2011	中部	资源型城市	非省会城市	1.45932	0.66239	0.362383	6.04512	0.0686142	4.00733	6.3013	1.44459	0.138806
360900	宜春市	2012	中部	资源型城市	非省会城市	1.50506	0.855227	0.420708	6.11511	0.0836371	4.09434	6.30346	1.62107	0.156244
360900	宜春市	2013	中部	资源型城市	非省会城市	1.51097	1.0426	0.50094	6.16696	0.0885399	4.17439	6.30586	1.74512	0.264103
360900	宜春市	2014	中部	资源型城市	非省会城市	1.52892	1.24687	0.667363	6.21534	0.0961154	4.21951	6.30869	1.90635	0.396785
360900	宜春市	2015	中部	资源型城市	非省会城市	1.548	1.46032	0.753631	6.2628	0.0988021	4.21951	6.31209	2.0655	0.509907
360900	宜春市	2016	中部	资源型城市	非省会城市	1.5623	1.68175	0.790607	6.34153	0.0970846	4.2485	6.3158	2.17956	0.554454
360900	宜春市	2017	中部	资源型城市	非省会城市	1.58089	1.92981	0.927302	6.42746	0.0959331	4.27667	6.31964	2.32964	0.80934
360900	宜春市	2018	中部	资源型城市	非省会城市	1.58809	2.17664	1.04374	6.51452	0.0885838	4.47734	6.32315	2.47375	0.996669
360900	宜春市	2019	中部	资源型城市	非省会城市	1.59961	2.41807	1.12617	6.64113	0.0774926	4.47734	6.32483	2.59637	0.938278
360900	宜春市	2020	中部	资源型城市	非省会城市	1.6229	2.54454	1.31837	6.64548	0.0874785	4.47734	6.21615	2.66923	0.909487
360900	宜春市	2021	中部	资源型城市	非省会城市	1.61022	2.86	1.55418	6.66737	0.099873	4.48864	6.20881	2.87001	0.830589
361000	抚州市	2008	中部	非资源型城市	非省会城市	1.4714	0.142	0.154743	5.96486	0.0486421	3.80666	5.96034	1.1567	0.139915
361000	抚州市	2009	中部	非资源型城市	非省会城市	1.50697	0.300738	0.222751	5.99568	0.0647906	3.8712	5.96761	1.26137	0.142511
361000	抚州市	2010	中部	非资源型城市	非省会城市	1.51567	0.495849	0.308003	6.07851	0.0600647	3.91202	5.9693	1.34792	0.13568
361000	抚州市	2011	中部	非资源型城市	非省会城市	1.50435	0.68283	0.431459	6.05782	0.08342	3.97029	5.97579	1.47776	0.146908
361000	抚州市	2012	中部	非资源型城市	非省会城市	1.52151	0.864575	0.442655	6.06438	0.0806897	4.00733	5.97861	1.6432	0.21908
361000	抚州市	2013	中部	非资源型城市	非省会城市	1.53129	1.05663	0.563043	6.12312	0.0829916	4.02535	5.98202	1.77639	0.254911
361000	抚州市	2014	中部	非资源型城市	非省会城市	1.54279	1.25818	0.67596	6.15822	0.0921558	4.06044	5.98559	1.90871	0.301812
361000	抚州市	2015	中部	非资源型城市	非省会城市	1.55395	1.46593	0.797184	6.20421	0.0937621	4.07754	5.98966	2.05271	0.447781
361000	抚州市	2016	中部	非资源型城市	非省会城市	1.5634	1.68293	0.843466	6.22865	0.100363	4.09434	5.99417	2.19424	0.459978
361000	抚州市	2017	中部	非资源型城市	非省会城市	1.57645	1.92439	1.01363	6.35317	0.0988149	4.51086	5.99919	2.3398	0.576818
361000	抚州市	2018	中部	非资源型城市	非省会城市	1.58434	2.1715	1.21345	6.48914	0.102017	4.57471	6.00318	2.48713	0.74492
361000	抚州市	2019	中部	非资源型城市	非省会城市	1.60224	2.42205	1.31985	6.56808	0.10086	4.62497	6.00643	2.6166	0.862263
361000	抚州市	2020	中部	非资源型城市	非省会城市	1.62554	2.54867	1.50711	6.588	0.213988	4.63473	5.89022	2.71511	0.945613
361000	抚州市	2021	中部	非资源型城市	非省会城市	1.59477	2.83256	1.59553	6.63045	0.119386	4.69135	5.88036	2.912	0.832095
361100	上饶市	2008	中部	非资源型城市	非省会城市	1.39887	0.135	0.171497	6.11478	0.0621186	3.29584	6.47542	1.19696	0.131713
361100	上饶市	2009	中部	非资源型城市	非省会城市	1.44996	0.28936	0.22156	6.11109	0.0603864	3.43399	6.48311	1.33714	0.117858
361100	上饶市	2010	中部	非资源型城市	非省会城市	1.46779	0.480185	0.327067	6.16347	0.125247	3.63759	6.48916	1.43986	0.128091
361100	上饶市	2011	中部	非资源型城市	非省会城市	1.4851	0.67409	0.408545	6.16324	0.154348	3.73767	6.49579	1.56253	0.126213
361100	上饶市	2012	中部	非资源型城市	非省会城市	1.52509	0.86661	0.460191	6.21877	0.134941	3.85015	6.49872	1.73691	0.117292
361100	上饶市	2013	中部	非资源型城市	非省会城市	1.52642	1.05327	0.557598	6.28808	0.140542	3.8712	6.50194	1.8604	0.198999
361100	上饶市	2014	中部	非资源型城市	非省会城市	1.54079	1.25654	0.703801	6.32983	0.159934	3.91202	6.50548	2.02101	0.271191
361100	上饶市	2015	中部	非资源型城市	非省会城市	1.55923	1.47092	0.784198	6.37364	0.162991	4.34381	6.50953	2.1816	0.319511
361100	上饶市	2016	中部	非资源型城市	非省会城市	1.57303	1.6933	0.831801	6.43335	0.157492	4.35671	6.51495	2.32275	0.261134
361100	上饶市	2017	中部	非资源型城市	非省会城市	1.59123	1.94243	0.890555	6.48084	0.170585	4.36945	6.51965	2.48564	0.288615
361100	上饶市	2018	中部	非资源型城市	非省会城市	1.59915	2.1918	1.14438	6.52864	0.127486	4.39445	6.52366	2.64384	0.417763
361100	上饶市	2019	中部	非资源型城市	非省会城市	1.6125	2.43757	1.29022	6.72534	0.0877039	4.40672	6.52693	2.79103	0.548949
361100	上饶市	2020	中部	非资源型城市	非省会城市	1.64457	2.57851	1.24324	6.7216	0.0978943	4.63473	6.4756	2.88619	0.560221
361100	上饶市	2021	中部	非资源型城市	非省会城市	1.63306	2.90057	1.32615	6.73858	0.104691	4.64439	6.46718	3.09434	0.52254
370100	济南市	2008	东部	非资源型城市	省会城市	1.34706	0.13	0.207186	6.883	0.184754	5.7869	6.49631	1.96804	0.149339
370100	济南市	2009	东部	非资源型城市	省会城市	1.34483	0.26838	0.238377	6.91033	0.115306	5.81711	6.50406	2.14257	0.157026
370100	济南市	2010	东部	非资源型城市	省会城市	1.31275	0.429464	0.309182	6.9465	0.128645	5.84932	6.52474	2.33857	0.158899
370100	济南市	2011	东部	非资源型城市	省会城市	1.27998	0.580987	0.393168	6.95958	0.152447	5.87212	6.53453	2.53166	0.171459
370100	济南市	2012	东部	非资源型城市	省会城市	1.28676	0.731181	0.479452	6.99125	0.119932	5.8944	6.54385	2.78706	0.210641
370100	济南市	2013	东部	非资源型城市	省会城市	1.3005	0.897374	0.595531	7.00552	0.113274	5.91889	6.55091	2.96732	0.208036
370100	济南市	2014	东部	非资源型城市	省会城市	1.30418	1.06358	0.73072	7.02823	0.111774	5.94803	6.56061	3.15718	0.166331
370100	济南市	2015	东部	非资源型城市	省会城市	1.30365	1.22981	0.84212	7.0583	0.101199	5.97381	6.56976	3.1883	0.188139
370100	济南市	2016	东部	非资源型城市	省会城市	1.30403	1.40373	0.893255	7.09934	0.110248	6.10479	6.58384	3.35069	0.181511
370100	济南市	2017	东部	非资源型城市	省会城市	1.30746	1.59603	0.951483	7.13634	0.106736	6.13988	6.59594	3.55894	0.180353
370100	济南市	2018	东部	非资源型城市	省会城市	1.30463	1.78814	0.927296	7.17301	0.111082	6.18621	6.61478	3.7293	0.267834
370100	济南市	2019	东部	非资源型城市	省会城市	1.312	1.98331	0.923592	7.19391	0.119135	6.57368	6.7922	3.73736	0.457225
370100	济南市	2020	东部	非资源型城市	省会城市	1.35723	2.128	1.07738	7.19204	0.136344	6.67708	6.82871	3.74931	0.39096
370100	济南市	2021	东部	非资源型城市	省会城市	1.32489	2.35321	1.19654	7.19455	0.170064	6.67708	6.83906	3.97928	0.360194
370200	青岛市	2008	东部	非资源型城市	非省会城市	1.36778	0.132	0.145457	6.78258	0.839951	5.58725	6.74006	1.95458	0.225762
370200	青岛市	2009	东部	非资源型城市	非省会城市	1.35321	0.270053	0.158818	6.81891	0.631204	5.60947	6.74527	2.12575	0.210614
370200	青岛市	2010	东部	非资源型城市	非省会城市	1.32628	0.43389	0.226962	6.83518	0.681703	5.64191	6.77023	2.32458	0.174276
370200	青岛市	2011	东部	非资源型城市	非省会城市	1.32552	0.601655	0.336778	6.87112	0.70603	5.67675	6.77936	2.52999	0.243704
370200	青岛市	2012	东部	非资源型城市	非省会城市	1.35759	0.77143	0.381801	6.90293	0.632815	5.92693	6.78768	2.77198	0.236786
370200	青岛市	2013	东部	非资源型城市	非省会城市	1.37469	0.948573	0.464743	6.92846	0.602662	6.15273	6.7984	2.9637	0.323914
370200	青岛市	2014	东部	非资源型城市	非省会城市	1.35428	1.10445	0.645907	6.96373	0.564579	6.19644	6.80751	3.14005	0.31078
370200	青岛市	2015	东部	非资源型城市	非省会城市	1.35061	1.27411	0.769484	7.00018	0.470134	6.33859	6.81311	3.27104	0.307302
370200	青岛市	2016	东部	非资源型城市	非省会城市	1.35051	1.45376	0.965558	7.04683	0.435118	6.39526	6.82481	3.44642	0.241155
370200	青岛市	2017	东部	非资源型城市	非省会城市	1.34167	1.63779	0.927399	7.07133	0.453979	6.45834	6.83416	3.65611	0.350068
370200	青岛市	2018	东部	非资源型城市	非省会城市	1.33736	1.83299	1.08943	7.09568	0.443633	6.57228	6.84533	3.85733	0.376179
370200	青岛市	2019	东部	非资源型城市	非省会城市	1.33438	2.01713	0.968863	7.17978	0.504858	6.63068	6.85644	4.00354	0.569256
370200	青岛市	2020	东部	非资源型城市	非省会城市	1.35676	2.12726	1.02799	7.19188	0.517537	6.63068	6.9187	4.01165	0.377803
370200	青岛市	2021	东部	非资源型城市	非省会城市	1.34381	2.38682	1.21345	7.18324	0.600618	6.63595	6.9331	4.25877	0.363081
370300	淄博市	2008	东部	资源型城市	非省会城市	1.34706	0.13	0.1667	6.5962	0.170647	5.36129	6.11038	1.68862	0.148106
370300	淄博市	2009	东部	资源型城市	非省会城市	1.39741	0.278874	0.216919	6.62874	0.135058	5.38907	6.11218	1.85832	0.15139
370300	淄博市	2010	东部	资源型城市	非省会城市	1.38799	0.45408	0.277888	6.64602	0.158268	5.4161	6.11602	2.04398	0.168738
370300	淄博市	2011	东部	资源型城市	非省会城市	1.38481	0.628569	0.356869	6.67785	0.17791	5.44674	6.12168	2.24074	0.196245
370300	淄博市	2012	东部	资源型城市	非省会城市	1.40711	0.799569	0.436311	6.70376	0.169165	5.47227	6.12672	2.47417	0.224389
370300	淄博市	2013	东部	资源型城市	非省会城市	1.40651	0.970528	0.481209	6.73357	0.146771	5.52146	6.12962	2.66587	0.247067
370300	淄博市	2014	东部	资源型城市	非省会城市	1.36884	1.11632	0.539112	6.76757	0.136268	5.56834	6.13448	2.84853	0.20495
370300	淄博市	2015	东部	资源型城市	非省会城市	1.34263	1.26658	0.772296	6.80187	0.115051	5.58725	6.14032	2.8404	0.241954
370300	淄博市	2016	东部	资源型城市	非省会城市	1.33875	1.44111	0.888007	6.83648	0.119054	5.60212	6.14994	2.99404	0.238694
370300	淄博市	2017	东部	资源型城市	非省会城市	1.32853	1.62175	0.909651	6.855	0.141641	5.6204	6.15452	3.19971	0.204485
370300	淄博市	2018	东部	资源型城市	非省会城市	1.29992	1.78168	0.868816	6.87351	0.188014	5.64897	6.15312	3.33637	0.217576
370300	淄博市	2019	东部	资源型城市	非省会城市	1.24302	1.87903	0.861614	6.85267	0.242171	5.66296	6.15209	3.46594	0.423053
370300	淄博市	2020	东部	资源型城市	非省会城市	1.24439	1.95107	0.950106	6.87483	0.243021	5.68017	6.15486	3.46277	0.286526
370300	淄博市	2021	东部	资源型城市	非省会城市	1.25466	2.22847	1.02999	6.85272	0.284989	5.68698	6.1546	3.70035	0.250559
370400	枣庄市	2008	东部	资源型城市	非省会城市	1.35742	0.131	0.135054	6.36613	0.0425039	4.66344	5.90001	1.3664	0.076645
370400	枣庄市	2009	东部	资源型城市	非省会城市	1.3715	0.273703	0.205991	6.38008	0.0339779	4.67283	5.90405	1.49189	0.102948
370400	枣庄市	2010	东部	资源型城市	非省会城市	1.3272	0.43419	0.243439	6.41756	0.0452665	4.77912	5.92265	1.63475	0.113573
370400	枣庄市	2011	东部	资源型城市	非省会城市	1.30098	0.590517	0.362643	6.46463	0.0441501	4.82028	5.92773	1.78673	0.111181
370400	枣庄市	2012	东部	资源型城市	非省会城市	1.33871	0.760702	0.401379	6.49193	0.041935	4.98361	5.93278	1.99364	0.11243
370400	枣庄市	2013	东部	资源型城市	非省会城市	1.36014	0.938533	0.430939	6.50039	0.0423337	4.98361	5.94043	2.15268	0.097196
370400	枣庄市	2014	东部	资源型城市	非省会城市	1.36407	1.11243	0.57348	6.58263	0.0446847	4.99721	5.9483	2.30994	0.0958169
370400	枣庄市	2015	东部	资源型城市	非省会城市	1.33744	1.26169	0.60985	6.60778	0.0489007	5.00395	5.96049	2.13753	0.0614573
370400	枣庄市	2016	东部	资源型城市	非省会城市	1.32335	1.42453	0.633619	6.63827	0.0418044	5.01728	5.97014	2.25794	0.0780115
370400	枣庄市	2017	东部	资源型城市	非省会城市	1.30004	1.58697	0.665255	6.67087	0.0433588	5.03044	5.97134	2.41443	0.09181
370400	枣庄市	2018	东部	资源型城市	非省会城市	1.23902	1.69821	0.707102	6.70354	0.04402	5.04343	5.97312	2.53883	0.116938
370400	枣庄市	2019	东部	资源型城市	非省会城市	1.18766	1.79535	0.75286	6.70327	0.0860876	5.04986	5.97457	2.6237	0.219315
370400	枣庄市	2020	东部	资源型城市	非省会城市	1.19766	1.87781	0.89715	6.75688	0.152224	5.05625	5.95584	2.64779	0.1521
370400	枣庄市	2021	东部	资源型城市	非省会城市	1.19171	2.11667	0.920298	6.75637	0.161405	5.05625	5.95405	2.82379	0.123186
370500	东营市	2008	东部	资源型城市	非省会城市	1.41959	0.137	0.213488	6.41746	0.139378	4.57471	5.30071	1.88284	0.0760345
370500	东营市	2009	东部	资源型城市	非省会城市	1.39233	0.27786	0.288929	6.44473	0.131393	4.63473	5.30718	2.07999	0.0869075
370500	东营市	2010	东部	资源型城市	非省会城市	1.37275	0.449093	0.334315	6.46164	0.229516	4.68213	5.31665	2.27011	0.0855869
370500	东营市	2011	东部	资源型城市	非省会城市	1.39485	0.633128	0.482238	6.47663	0.246591	4.69135	5.32545	2.49855	0.081103
370500	东营市	2012	东部	资源型城市	非省会城市	1.46196	0.830736	0.59394	6.49859	0.258774	4.70953	5.33397	2.76217	0.107366
370500	东营市	2013	东部	资源型城市	非省会城市	1.50107	1.03578	0.672454	6.51391	0.250531	4.72739	5.33989	2.97312	0.154877
370500	东营市	2014	东部	资源型城市	非省会城市	1.51971	1.23936	0.851794	6.57317	0.23737	4.74493	5.34668	3.18718	0.154156
370500	东营市	2015	东部	资源型城市	非省会城市	1.47669	1.39305	0.954705	6.6054	0.233065	4.77912	5.35214	3.29267	0.0774842
370500	东营市	2016	东部	资源型城市	非省会城市	1.44973	1.56057	1.00558	6.64503	0.287841	5.01728	5.36228	3.47539	0.0851994
370500	东营市	2017	东部	资源型城市	非省会城市	1.41265	1.72444	0.954702	6.64388	0.342762	5.03044	5.37278	3.68985	0.168681
370500	东营市	2018	东部	资源型城市	非省会城市	1.34761	1.84704	1.03678	6.64273	0.392588	5.03044	5.38086	3.84185	0.114298
370500	东营市	2019	东部	资源型城市	非省会城市	1.30096	1.96662	1.15291	6.65385	0.559234	5.03044	5.38436	3.98414	0.197315
370500	东营市	2020	东部	资源型城市	非省会城市	1.32526	2.07787	1.16986	6.66157	0.469285	5.03044	5.38907	4.00139	0.195498
370500	东营市	2021	东部	资源型城市	非省会城市	1.31716	2.33948	1.19226	6.63215	0.592349	5.11799	5.39135	4.24972	0.168341
370600	烟台市	2008	东部	非资源型城市	非省会城市	1.40923	0.136	0.148167	6.43476	0.708446	5.35186	6.55381	1.85697	0.11958
370600	烟台市	2009	东部	非资源型城市	非省会城市	1.45041	0.289449	0.200028	6.46216	0.632834	5.45959	6.55593	2.04395	0.142518
370600	烟台市	2010	东部	非资源型城市	非省会城市	1.44051	0.471262	0.321317	6.48705	0.68	5.57973	6.54653	2.20341	0.243923
370600	烟台市	2011	东部	非资源型城市	非省会城市	1.43045	0.649284	0.454721	6.52419	0.596919	5.59471	6.5476	2.40909	0.259049
370600	烟台市	2012	东部	非资源型城市	非省会城市	1.44159	0.819161	0.537742	6.55776	0.571351	5.60947	6.54863	2.67938	0.248763
370600	烟台市	2013	东部	非资源型城市	非省会城市	1.45606	1.00472	0.532671	6.57183	0.544016	5.6204	6.54955	2.88562	0.263932
370600	烟台市	2014	东部	非资源型城市	非省会城市	1.4545	1.18618	0.615655	6.62778	0.539886	5.75574	6.55141	3.07633	0.277269
370600	烟台市	2015	东部	非资源型城市	非省会城市	1.45136	1.36916	0.700874	6.67074	0.477189	5.78074	6.55309	3.06059	0.289177
370600	烟台市	2016	东部	非资源型城市	非省会城市	1.45018	1.56106	0.776331	6.70787	0.421198	5.79909	6.56018	3.24557	0.33659
370600	烟台市	2017	东部	非资源型城市	非省会城市	1.41518	1.72753	0.802325	6.72365	0.417482	5.80513	6.56377	3.45085	0.331338
370600	烟台市	2018	东部	非资源型城市	非省会城市	1.38777	1.90209	0.895841	6.73948	0.390165	5.81711	6.56833	3.62529	0.370086
370600	烟台市	2019	东部	非资源型城市	非省会城市	1.36386	2.0617	0.863827	6.86244	0.379767	5.826	6.5706	3.76297	0.390118
370600	烟台市	2020	东部	非资源型城市	非省会城市	1.38427	2.17039	1.02577	6.87207	0.411323	5.97381	6.56526	3.78275	0.382403
370600	烟台市	2021	东部	非资源型城市	非省会城市	1.36476	2.42402	1.10578	6.86921	0.472342	5.98645	6.56284	4.01237	0.358126
370700	潍坊市	2008	东部	非资源型城市	非省会城市	1.36778	0.132	0.0974661	6.31321	0.233524	4.8828	6.7907	1.49158	0.178316
370700	潍坊市	2009	东部	非资源型城市	非省会城市	1.39393	0.278179	0.124113	6.35382	0.202531	4.91265	6.79699	1.63321	0.204752
370700	潍坊市	2010	东部	非资源型城市	非省会城市	1.36995	0.448176	0.175319	6.38927	0.257371	4.94164	6.81257	1.81379	0.233448
370700	潍坊市	2011	东部	非资源型城市	非省会城市	1.33834	0.607476	0.285955	6.42238	0.25691	5.00395	6.8195	1.98751	0.258436
370700	潍坊市	2012	东部	非资源型城市	非省会城市	1.36892	0.777868	0.351884	6.46914	0.235543	5.04986	6.82612	2.24159	0.313476
370700	潍坊市	2013	东部	非资源型城市	非省会城市	1.40042	0.966322	0.405845	6.50401	0.226395	5.12396	6.82711	2.42585	0.347694
370700	潍坊市	2014	东部	非资源型城市	非省会城市	1.40343	1.14453	0.52643	6.54127	0.228288	5.17048	6.82949	2.61295	0.279559
370700	潍坊市	2015	东部	非资源型城市	非省会城市	1.40211	1.3227	0.618937	6.63443	0.227926	5.18178	6.83273	2.59689	0.267013
370700	潍坊市	2016	东部	非资源型城市	非省会城市	1.40137	1.50851	0.64572	6.63443	0.241823	5.18739	6.84129	2.74416	0.321239
370700	潍坊市	2017	东部	非资源型城市	非省会城市	1.37961	1.68411	0.673288	6.68614	0.247766	5.18739	6.84194	2.92186	0.336476
370700	潍坊市	2018	东部	非资源型城市	非省会城市	1.35603	1.85858	0.724208	6.73857	0.264509	5.19296	6.843	3.06412	0.326486
370700	潍坊市	2019	东部	非资源型城市	非省会城市	1.29946	1.96434	0.744373	6.7903	0.314044	5.19296	6.84071	3.18699	0.380972
370700	潍坊市	2020	东部	非资源型城市	非省会城市	1.31997	2.06958	0.84196	6.81059	0.324237	5.19296	6.84482	3.21217	0.383355
370700	潍坊市	2021	东部	非资源型城市	非省会城市	1.33283	2.36733	0.858511	6.79532	0.378973	5.273	6.84588	3.42411	0.329983
370800	济宁市	2008	东部	资源型城市	非省会城市	1.35742	0.131	0.129785	6.31657	0.106951	4.47734	6.68048	1.5428	0.170369
370800	济宁市	2009	东部	资源型城市	非省会城市	1.37616	0.274633	0.163973	6.33291	0.0870008	4.48864	6.68858	1.67616	0.174744
370800	济宁市	2010	东部	资源型城市	非省会城市	1.34208	0.439061	0.22133	6.3329	0.118744	4.48864	6.69605	1.8225	0.207352
370800	济宁市	2011	东部	资源型城市	非省会城市	1.30971	0.594479	0.358347	6.36304	0.128102	4.77068	6.70061	1.96337	0.198399
370800	济宁市	2012	东部	资源型城市	非省会城市	1.35485	0.769872	0.414925	6.39693	0.10125	4.82831	6.70418	2.18463	0.212647
370800	济宁市	2013	东部	资源型城市	非省会城市	1.39786	0.964558	0.481976	6.4067	0.0925084	5.17048	6.71001	2.36394	0.222728
370800	济宁市	2014	东部	资源型城市	非省会城市	1.41288	1.15224	0.575971	6.47903	0.0845677	5.22575	6.71417	2.49312	0.212331
370800	济宁市	2015	东部	资源型城市	非省会城市	1.41306	1.33303	0.674884	6.51795	0.0843769	5.26786	6.72133	2.26682	0.200191
370800	济宁市	2016	东部	资源型城市	非省会城市	1.41173	1.51967	0.730154	6.56696	0.0836471	5.2933	6.72796	2.38503	0.178359
370800	济宁市	2017	东部	资源型城市	非省会城市	1.39146	1.69856	0.770305	6.59969	0.0880402	5.40268	6.73053	2.55053	0.155472
370800	济宁市	2018	东部	资源型城市	非省会城市	1.35348	1.85508	0.835021	6.63245	0.0862112	5.48064	6.72694	2.66542	0.151929
370800	济宁市	2019	东部	资源型城市	非省会城市	1.29895	1.96357	0.870512	6.66008	0.105366	5.50533	6.72815	2.75137	0.198918
370800	济宁市	2020	东部	资源型城市	非省会城市	1.31947	2.06878	1.00885	6.67648	0.121304	5.50533	6.72863	2.76234	0.174341
370800	济宁市	2021	东部	资源型城市	非省会城市	1.31161	2.32963	0.994542	6.66391	0.133872	5.51745	6.72581	2.94963	0.151795
370900	泰安市	2008	东部	资源型城市	非省会城市	1.3885	0.134	0.127933	6.39518	0.0691908	4.57471	6.30189	1.5343	0.176971
370900	泰安市	2009	东部	资源型城市	非省会城市	1.44698	0.288765	0.185949	6.44921	0.0428379	4.64439	6.30628	1.68464	0.129816
370900	泰安市	2010	东部	资源型城市	非省会城市	1.42237	0.465326	0.240633	6.4877	0.0524322	4.67283	6.30955	1.85033	0.137112
370900	泰安市	2011	东部	资源型城市	非省会城市	1.39642	0.633839	0.361262	6.52449	0.0510533	4.70953	6.31246	2.01517	0.119797
370900	泰安市	2012	东部	资源型城市	非省会城市	1.42311	0.808659	0.40641	6.56443	0.0535477	4.7362	6.31516	2.23664	0.133996
370900	泰安市	2013	东部	资源型城市	非省会城市	1.44977	1.00038	0.439093	6.58907	0.0551436	4.79579	6.32226	2.41478	0.138876
370900	泰安市	2014	东部	资源型城市	非省会城市	1.45747	1.1886	0.540405	6.65294	0.0608419	4.84419	6.32454	2.58349	0.131694
370900	泰安市	2015	东部	资源型城市	非省会城市	1.44678	1.36483	0.647765	6.68917	0.045031	4.8752	6.32808	2.34744	0.130491
370900	泰安市	2016	东部	资源型城市	非省会城市	1.42607	1.5351	0.676198	6.7245	0.040182	5.04343	6.33459	2.47876	0.103253
370900	泰安市	2017	东部	资源型城市	非省会城市	1.39876	1.70748	0.724345	6.74813	0.0423724	5.05625	6.33596	2.63094	0.116633
370900	泰安市	2018	东部	资源型城市	非省会城市	1.35839	1.86181	0.766135	6.77175	0.0432218	5.0626	6.33505	2.7487	0.0877824
370900	泰安市	2019	东部	资源型城市	非省会城市	1.3509	2.0421	0.81189	6.72848	0.0638206	5.0814	6.33417	2.87486	0.150886
370900	泰安市	2020	东部	资源型城市	非省会城市	1.36939	2.14706	0.913686	6.72479	0.0766104	5.0876	6.30628	2.89167	0.127205
370900	泰安市	2021	东部	资源型城市	非省会城市	1.3169	2.33903	0.891277	6.72422	0.129813	5.09987	6.29801	3.07509	0.124388
371000	威海市	2008	东部	非资源型城市	非省会城市	1.2538	0.121	0.169322	6.4603	0.460505	4.78749	5.63668	1.77216	0.203949
371000	威海市	2009	东部	非资源型城市	非省会城市	1.32506	0.264436	0.222648	6.4603	0.407221	4.85981	5.64052	1.90286	0.218687
371000	威海市	2010	东部	非资源型城市	非省会城市	1.29916	0.425019	0.277362	6.52857	0.484082	4.8828	5.63657	2.04754	0.288733
371000	威海市	2011	东部	非资源型城市	非省会城市	1.27229	0.577496	0.38879	6.555	0.51779	4.90527	5.63515	2.2273	0.266548
371000	威海市	2012	东部	非资源型城市	非省会城市	1.27726	0.725781	0.467918	6.58713	0.462423	4.92725	5.6339	2.47709	0.297725
371000	威海市	2013	东部	非资源型城市	非省会城市	1.32193	0.912165	0.515398	6.61077	0.416566	4.95583	5.63679	2.68017	0.339888
371000	威海市	2014	东部	非资源型城市	非省会城市	1.34829	1.09956	0.579168	6.70015	0.365161	5.24702	5.63807	2.85091	0.346718
371000	威海市	2015	东部	非资源型城市	非省会城市	1.35475	1.27802	0.700816	6.73602	0.351467	5.26269	5.63668	2.99542	0.406584
371000	威海市	2016	东部	非资源型城市	非省会城市	1.35655	1.46026	0.868655	6.77975	0.367451	5.26269	5.64166	3.18759	0.39844
371000	威海市	2017	东部	非资源型城市	非省会城市	1.35949	1.65954	0.959442	6.7812	0.397464	5.26786	5.64389	3.41369	0.427876
371000	威海市	2018	东部	非资源型城市	非省会城市	1.34082	1.83773	1.00989	6.78278	0.382846	5.28827	5.64545	3.5829	0.350097
371000	威海市	2019	东部	非资源型城市	非省会城市	1.28328	1.93989	1.01516	6.75403	0.473671	5.2933	5.64756	3.73529	0.429352
371000	威海市	2020	东部	非资源型城市	非省会城市	1.29257	2.02662	1.10584	6.78208	0.534981	5.2832	5.67332	3.74675	0.240298
371000	威海市	2021	东部	非资源型城市	非省会城市	1.26881	2.25361	1.07802	6.76431	0.58676	5.2832	5.6749	4.00006	0.192229
371100	日照市	2008	东部	非资源型城市	非省会城市	1.56466	0.151	0.118939	6.41319	0.832505	4.2485	5.61346	1.37486	0.0577774
371100	日照市	2009	东部	非资源型城市	非省会城市	1.57078	0.313472	0.182412	6.43913	0.677084	4.33073	5.61949	1.51011	0.0725487
371100	日照市	2010	东部	非资源型城市	非省会城市	1.46006	0.477656	0.244738	6.4519	0.883383	4.49981	5.63586	1.63145	0.091349
371100	日照市	2011	东部	非资源型城市	非省会城市	1.44624	0.656453	0.380645	6.4873	1.1085	4.5326	5.64152	1.78701	0.100405
371100	日照市	2012	东部	非资源型城市	非省会城市	1.49923	0.851914	0.40645	6.53216	1.18045	4.56435	5.64697	1.98123	0.101215
371100	日照市	2013	东部	非资源型城市	非省会城市	1.5191	1.04822	0.470093	6.55313	1.36398	4.57471	5.65266	2.13377	0.119407
371100	日照市	2014	东部	非资源型城市	非省会城市	1.53649	1.25304	0.598154	6.59788	1.32504	4.60517	5.65966	2.30076	0.124402
371100	日照市	2015	东部	非资源型城市	非省会城市	1.5074	1.42202	0.628125	6.64491	0.566052	4.61512	5.66296	2.16424	0.13642
371100	日照市	2016	东部	非资源型城市	非省会城市	1.50327	1.6182	0.78453	6.68876	0.457716	4.64439	5.67026	2.29591	0.140095
371100	日照市	2017	东部	非资源型城市	非省会城市	1.51865	1.85384	0.929539	6.69358	0.45019	4.67283	5.67555	2.46723	0.205961
371100	日照市	2018	东部	非资源型城市	非省会城市	1.50457	2.06217	0.91663	6.69846	0.408481	4.70953	5.68027	2.60424	0.335614
371100	日照市	2019	东部	非资源型城市	非省会城市	1.51002	2.28264	0.952187	6.76337	0.540579	4.75359	5.68664	2.73059	0.468938
371100	日照市	2020	东部	非资源型城市	非省会城市	1.53438	2.40574	1.12458	6.78126	0.510398	4.82831	5.69373	2.75073	0.448245
371100	日照市	2021	东部	非资源型城市	非省会城市	1.48485	2.63733	1.13538	6.79267	0.526991	4.83628	5.6943	2.92404	0.346632
371300	临沂市	2008	东部	资源型城市	非省会城市	1.36778	0.132	0.12001	6.4014	0.141471	4.96284	6.89086	1.64137	0.100613
371300	临沂市	2009	东部	资源型城市	非省会城市	1.42106	0.283593	0.159369	6.41105	0.11288	5.02388	6.89659	1.82448	0.106021
371300	临沂市	2010	东部	资源型城市	非省会城市	1.37301	0.449177	0.210223	6.47389	0.134463	5.11199	6.91334	1.99584	0.136926
371300	临沂市	2011	东部	资源型城市	非省会城市	1.37271	0.623078	0.341393	6.53084	0.159242	5.18178	6.91681	2.21466	0.109567
371300	临沂市	2012	东部	资源型城市	非省会城市	1.43357	0.814601	0.384912	6.57929	0.165254	5.27811	6.92012	2.49231	0.138668
371300	临沂市	2013	东部	资源型城市	非省会城市	1.46981	1.01421	0.454572	6.61358	0.174609	5.32301	6.92353	2.69223	0.14299
371300	临沂市	2014	东部	资源型城市	非省会城市	1.49308	1.21764	0.553468	6.63587	0.18568	5.34711	6.92961	2.87244	0.128859
371300	临沂市	2015	东部	资源型城市	非省会城市	1.45766	1.37509	0.621048	6.6836	0.144697	5.36129	6.93844	2.46032	0.128421
371300	临沂市	2016	东部	资源型城市	非省会城市	1.44512	1.5556	0.661304	6.73723	0.14226	5.39363	6.9511	2.60785	0.180108
371300	临沂市	2017	东部	资源型城市	非省会城市	1.43973	1.75749	0.703088	6.76738	0.153514	5.44242	6.96257	2.77242	0.105563
371300	临沂市	2018	东部	资源型城市	非省会城市	1.42915	1.95879	0.744635	6.79747	0.143302	5.47646	6.96829	2.90207	0.0925834
371300	临沂市	2019	东部	资源型城市	非省会城市	1.3545	2.04756	0.842966	6.85492	0.181054	5.51343	6.97233	2.99276	0.127328
371300	临沂市	2020	东部	资源型城市	非省会城市	1.38076	2.16489	0.924932	6.87052	0.2429	5.55683	7.00579	3.03054	0.177846
371300	临沂市	2021	东部	资源型城市	非省会城市	1.37388	2.44023	0.941694	6.83825	0.323233	5.56834	7.00484	3.23607	0.169605
371400	德州市	2008	东部	非资源型城市	非省会城市	1.34706	0.13	0.128065	6.31309	0.0767312	3.85015	6.30799	1.39723	0.0640941
371400	德州市	2009	东部	非资源型城市	非省会城市	1.36833	0.273069	0.170864	6.28702	0.0664767	3.8712	6.31548	1.51329	0.0960582
371400	德州市	2010	东部	非资源型城市	非省会城市	1.33669	0.437295	0.221923	6.31213	0.0796274	4.09434	6.32328	1.62707	0.121213
371400	德州市	2011	东部	非资源型城市	非省会城市	1.3339	0.605458	0.32554	6.35773	0.0888007	4.26268	6.32847	1.75632	0.133536
371400	德州市	2012	东部	非资源型城市	非省会城市	1.40738	0.799719	0.389451	6.40176	0.0769153	4.56435	6.33346	1.96398	0.147537
371400	德州市	2013	东部	非资源型城市	非省会城市	1.45109	1.00129	0.447885	6.41696	0.0890527	4.67283	6.34055	2.13112	0.22039
371400	德州市	2014	东部	非资源型城市	非省会城市	1.47319	1.20142	0.534434	6.50358	0.0829922	4.97673	6.34653	2.28871	0.162094
371400	德州市	2015	东部	非资源型城市	非省会城市	1.4509	1.36872	0.575031	6.52856	0.0718727	5.00395	6.35303	1.74888	0.272899
371400	德州市	2016	东部	非资源型城市	非省会城市	1.42995	1.53927	0.667265	6.57128	0.0717801	5.03695	6.3617	1.85843	0.203086
371400	德州市	2017	东部	非资源型城市	非省会城市	1.41282	1.72464	0.682391	6.58963	0.0775121	5.04986	6.3623	1.98813	0.16399
371400	德州市	2018	东部	非资源型城市	非省会城市	1.3915	1.90719	0.734596	6.608	0.086657	5.07517	6.36475	2.09498	0.40665
371400	德州市	2019	东部	非资源型城市	非省会城市	1.37896	2.08453	0.806993	6.69023	0.114368	5.10595	6.35411	2.17884	0.380046
371400	德州市	2020	东部	非资源型城市	非省会城市	1.39935	2.19403	0.919251	6.71197	0.125645	5.09987	6.32972	2.19379	0.304206
371400	德州市	2021	东部	非资源型城市	非省会城市	1.38452	2.45913	0.973929	6.69485	0.1472	5.12396	6.32794	2.33174	0.279493
371500	聊城市	2008	东部	非资源型城市	非省会城市	1.34706	0.13	0.128525	6.13818	0.161127	4.14313	6.32273	1.49691	0.114667
371500	聊城市	2009	东部	非资源型城市	非省会城市	1.40677	0.280741	0.171848	6.16509	0.110055	4.17439	6.32965	1.63772	0.119112
371500	聊城市	2010	东部	非资源型城市	非省会城市	1.37491	0.449798	0.243187	6.22266	0.151536	4.23411	6.36268	1.78082	0.127794
371500	聊城市	2011	东部	非资源型城市	非省会城市	1.38383	0.628124	0.32193	6.27381	0.190269	4.21951	6.37093	1.96066	0.111549
371500	聊城市	2012	东部	非资源型城市	非省会城市	1.46928	0.834895	0.384335	6.3296	0.164442	4.2485	6.37899	2.21154	0.149323
371500	聊城市	2013	东部	非资源型城市	非省会城市	1.47587	1.01838	0.444065	6.3683	0.162024	4.30407	6.38204	2.38873	0.153846
371500	聊城市	2014	东部	非资源型城市	非省会城市	1.48137	1.20809	0.546692	6.38598	0.140447	4.51086	6.38616	2.55372	0.146586
371500	聊城市	2015	东部	非资源型城市	非省会城市	1.48639	1.4022	0.619871	6.4118	0.118627	4.59512	6.39202	1.91744	0.0742411
371500	聊城市	2016	东部	非资源型城市	非省会城市	1.46552	1.57756	0.672376	6.44551	0.130345	4.61512	6.40304	2.02537	0.0461321
371500	聊城市	2017	东部	非资源型城市	非省会城市	1.45069	1.77088	0.699174	6.50162	0.151153	4.65396	6.40759	2.16297	0.0607788
371500	聊城市	2018	东部	非资源型城市	非省会城市	1.40121	1.92051	0.738497	6.55821	0.155006	4.70953	6.40927	2.28347	0.045277
371500	聊城市	2019	东部	非资源型城市	非省会城市	1.34194	2.02856	0.810554	6.63348	0.180892	4.77912	6.41318	2.3769	0.0923938
371500	聊城市	2020	东部	非资源型城市	非省会城市	1.34693	2.11185	0.976303	6.64991	0.174456	5.15906	6.38856	2.3702	0.0883945
371500	聊城市	2021	东部	非资源型城市	非省会城市	1.33617	2.37325	0.975219	6.60514	0.200792	5.04986	6.38484	2.52313	0.0692319
371600	滨州市	2008	东部	非资源型城市	非省会城市	1.35742	0.131	0.143144	6.34025	0.25428	4.35671	5.91042	1.52291	0.0970222
371600	滨州市	2009	东部	非资源型城市	非省会城市	1.4181	0.283002	0.225688	6.41098	0.169718	4.39445	5.91345	1.68363	0.0990042
371600	滨州市	2010	东部	非资源型城市	非省会城市	1.3945	0.456208	0.268923	6.44255	0.222071	4.45435	5.92746	1.84833	0.154468
371600	滨州市	2011	东部	非资源型城市	非省会城市	1.39006	0.630952	0.398038	6.47487	0.237771	4.70953	5.93251	2.03687	0.155602
371600	滨州市	2012	东部	非资源型城市	非省会城市	1.42036	0.807095	0.45187	6.50596	0.199364	4.72739	5.93719	2.28436	0.199987
371600	滨州市	2013	东部	非资源型城市	非省会城市	1.42631	0.984191	0.538112	6.51748	0.23814	4.7362	5.94172	2.49284	0.195999
371600	滨州市	2014	东部	非资源型城市	非省会城市	1.39219	1.13536	0.646682	6.56583	0.194241	4.7362	5.95054	2.66788	0.235854
371600	滨州市	2015	东部	非资源型城市	非省会城市	1.36381	1.28656	0.747085	6.5971	0.21522	4.92725	5.95558	2.42189	0.223557
371600	滨州市	2016	东部	非资源型城市	非省会城市	1.34813	1.4512	0.821126	6.6425	0.234261	4.93447	5.96384	2.56051	0.253415
371600	滨州市	2017	东部	非资源型城市	非省会城市	1.31331	1.60317	0.93909	6.67189	0.257143	4.94164	5.9693	2.73144	0.369277
371600	滨州市	2018	东部	非资源型城市	非省会城市	1.19817	1.64222	0.931039	6.70138	0.310877	4.95583	5.9719	2.87092	0.385973
[truncated: 1,977 more rows]
